# Supplementary material for: Prevalence and Impact of Single-Day Events of Sexual Harassment, Racial Mistreatment, and Incivility on Biomedical Health Trainees: A Mixed-Methods Study
Source: Behav Sci (Basel). 2026 Mar 6;16(3):380. doi: 10.3390/bs16030380 (PMC13024630; doi:10.3390/bs16030380)
Supplement: Supplementary file 1 [file behavsci-16-00380-s001.zip]

Archive with 12 entries (11 files):
- Supplementary Files/
- Supplementary Files/Informed consent Protocol 12914.pdf
- Supplementary Files/Informed consent Protocol 15142.pdf
- Supplementary Files/Study 1 data Codebook.pdf
- Supplementary Files/Study 1 Day 1 Questionnaire.pdf
- Supplementary Files/Study 1 Day 10 Questionnaire.pdf
- Supplementary Files/Study 2 Brian Interview Transcript.pdf
- Supplementary Files/Study 2 data.xlsx
- Supplementary Files/Study 2 Day1 and day 10 merged.xlsx
- Supplementary Files/Study 2 Links to Diana and Sarah Videos.pdf
- Supplementary Files/Study 2 Sai Li Interview Transcript.pdf
- Supplementary Files/Study 2 SH interview questions.pdf
