# Supplementary material for: Prevalence and Impact of Single-Day Events of Sexual Harassment, Racial Mistreatment, and Incivility on Biomedical Health Trainees: A Mixed-Methods Study
Source: Behav Sci (Basel). 2026 Mar 6;16(3):380. doi: 10.3390/bs16030380 (PMC13024630; doi:10.3390/bs16030380)
Supplement: Supplementary file 1 [file behavsci-16-00380-s001.zip › Supplementary Files/Study 2 data.xlsx]

## Sheet: Empathy Study Data 8.28.23
SUBJID	Feel_1	Learn_1	Respond_1	MentorPrevent_1	MentorAddress_1	MentorSupport_1	PreventRetal_1	Feel_2	Learn_2	Respond_2	MentorAddress_2	MentorSupport_2	PreventRetal_2	Gender	Trans	Hispanic	Race	Race_6_TEXT	Citizen	Citizen_2_TEXT	Degree	Activity	Department	Video_Cond	Trans_Cond
1	How did you feel while watching the video of [Field-Video_Cond]?	What did you learn from [Field-Video_Cond]'s story?	If this had happened to you, how would you have responded?	What steps would you want your mentor to take to prevent something like this from happening? List at least 3 things.	If this had happened to you, what steps would you want your mentor to take to address it? List at least 3 things.	If this had happened to you, what types of positive affirmations (verbal or physical) from your mentor would have made you feel more supported, included, or welcomed as you were going through the experience?	If this had happened to you, what would you want your mentor to do to prevent you from experiencing negative repercussions from speaking up?	How did you feel while reading the transcript of [Field-Trans_Cond]?	What did you learn from [Field-Trans_Cond]'s story?	If this had happened to you, how would you have responded?	What would you have wanted your mentor to do in this situation? Recall your response from the previous video. Are there any new or additional steps that you would have wanted your mentor to take in this situation?	If this had happened to you, what types of affirmations (verbal or physical) from your mentor would have made you feel more supported, included, or welcomed as you were going through the experience?	If this had happened to you, what would you want your mentor to do to prevent you from experiencing negative repercussions from speaking up?	What is your gender? - Selected Choice	Do you identify as transgender?	Are you of Hispanic, Latine, or Spanish origin?	What is your race? (Check all that apply) - Selected Choice	What is your race? (Check all that apply) - Other - Text	Are you an American citizen? - Selected Choice	Are you an American citizen? - No (if no, what is your country of citizenship?) - Text	What degree are you currently seeking?	Activity	Department	Video_Cond	Trans_Cond
2	Disturbed, but honestly not surprised. I see and hear of similar situations frequently, at my own university even.	That everyone feels the same sort of numbness or inability to speak in those situations.	I don't know if I would have responded differently. She didn't do anything wrong, and I can feel myself feeling the same sense of powerless-ness. She told who was supposed to protect her and they didn't. I imagine I would have done all the same things.	Clear rules when entering any sort of lab employment that are punishable by immediate firing. It helps establish boundaries and a good culture and also gives the PI a clear cut line so it doesn't have to be a judgement call in the moment. Outlets for reporting these things - anonymously too if possible. Good vetting of personel before hiring. Have people meet with the lab independent of the PI to…	Immediately listen and interact to remove the person to stop any potential interactions during an investigtion Formal Title IX investigation Fire them, don't just try to pawn them off to another lab where they can continue the same behavior. and definitely don't recommend them somewhere.	Basic listening skills so you feel heard and like some progress is being made to fix the situation. Also promises of safety. Maybe even sit in the lab more so make them feel more safe in their own work environemnt, or give permission to work remotely for a while.	Remove the individual in question immediately to prevent violence or further harrassment during any investigations. Protect my privacy - not sharing information with people who don't need to know for investigation purposes.	Sad mostly - the feeling of numbness and survival mode feels similar to me. Angry that the university chose not to do anything even when things were reported in the proper way. Instead choosing to reward the student and move them along. But again, not surprised	Even when things are technically treated appropriately by the PI, there are still other adminstrative factors at play that can minimize the situation. Without your PI really being an advocate for you, things can slip through the cracks and the university will always seek that route.	Again probably similarly. He descrived very real feelings of just trying to survive and not make a scene. The notion of putting your head down and just getting to work is a very common theme in PhD students. When it became to much he reported appropriately and did everythign you should do.	Similar steps - but after that initial report, continue to fight for me. Advocate for my well-being and not the well-being of the harrasser. They should not get to leave early unscathed to a cushy job where they can do the same thing.	Again basic support. Show that you are on my team with your words - don't say they should get to graduate because they're a good student. Listen to my wods when I say that you might be part of the problem and work to change that. But also show it with your actions by fighting administration and making sure my needs are placed above those of the university and harrasser.	Be an advocate with administration so I dont have to walk into those situations alone. This PI did a better job of removing the harrasser so there wouldnt be repercussions there, but there always can be when youre dealing with a big university trying to shove things under the rug.	Female	No	No	White		Yes		Ph.D.	F31	Internal Medicine/Medicine	Diana	Brian
3	I felt empathy for Sarah when she was describing her interaction with Simon, but I felt most empathy for her when she was describing the effects of the interaction on how she approached working in the lab afterwards. It was frustrating to hear how Mike didn't offer any helpful words or insight and that she felt she had to stop dressing nice and even doing her hair in a new way.	I learned that it's not always easy to tell what someone may consider harassment from their personal point of view. If I had been a bystander, I might not have realized how uncomfortable Simon made Sarah feel, although it is hard to understand the tone and body language with only Sarah recounting the events.	I would have likely done the same thing that Sarah did: make an excuse to leave and avoid Simon until he was gone, and I also would have brought up how uncomfortable and strange the encounter was with my labmates.	1. I would expect my mentor to have an idea of what was going on in the lab and who was present and any problems that particular people seem to cause. Based on what Mike said to Sarah, it seemed like Simon may have had a history of harassing women and asking for a date. 2. I would want my mentor to make sure that people who aren't currently a member of the group are only present in the lab during…	1. I would want to feel safe addressing the incident with my mentor first, meaning they are approachable and open to talking to all issues in the lab, not just experimental. 2. My mentor should follow up with Simon and Sarah, explain to both that Simon's behavior was inappropriate and set boundaries for when either is present in the lab. 3. Report the incident appropriately through the right chan…	I would expect my mentor to listen to my complaint first, and to at the very least confirm my feelings about the situation verbally. I would also expect my mentor to confirm that my safety is their number one priority in regards to the situation, not the former member of the lab or the research that was taking place.	I would want my mentor to thoughtfully address the situation with Simon and anyone in the reporting chain. Inevitably Simon would realize I was the reporter of the situation, but I would hope my mentor would make it clear that there should be no more interaction between us without others present or with my permission. I would also ask that non-members of the lab not be in the lab outside normal w…	I was very frustrated reading the transcript. I also feel as though I had a very similar experience in my lab. I am not a woman, so I don't typically receive the type of sexual harassment that was described in the transcript, but I did see it happening to a lab mate of mine. Very similar scenario, although it was a postdoc who was being harassed by our lab manager, who would basically say she did…	I learned that many mentors are no help at all, and they give way too much credit to scientists that are higher ranked in the lab than the students.	I would have done what Sai Li did, try to address the problem with my mentor and console the student as best I could.	The mentor should have immediately stepped in the first time Amit made a student cry. At the very least he should have gotten to the bottom of why she was crying, whether it was actually something demeaning Amit said or if maybe she was having a bad day and the stress of her first two rotations going poorly added to her feelings of inadequacy. However, based on what Sai Li said Amit's response wa…	I would expect to see consequences for Amit and have the rotation student put under the guidance of a different post doc or graduate student. No student deserves to be worried about getting belittled when they come into the lab every day.	I would expect confidentiality on their part, and again to go through the correct reporting avenues. And if the issue did come up again, I would expect them to side with the rotation student with no exceptions.	Male	No	No	White		Yes		Ph.D.	F31	Public Health & Prev Medicine	Sarah	Sai Li
4	I felt sympathetic. Iâ€™ve heard stories like this frequently.	Her story highlighted the long term effects of interactions like this (eg changing her clothes, hours she works, etc.). These are extra burdens for her on top of an already strenuous program.	I would have talked to trusted friends and maybe a counselor. I would have tried to tell the PI too. I realistically would avoid Simon, especially being anywhere alone with him.	Include something in lab-onboarding about coming to them about harassment; sharing contacts for harassment in the lab/department; advocating for students where they can (calling out and not complying with behavior like this)	Talk to Simon about it with a warning that next time it would be reported; sharing title IX contact info; talk to the entire lab about harassment without singling me out	Validating my feelings about what I went through; encouraging me to continue my normal schedule/work habits as I see fit; checking in/following up with me	Speaking to the lab as a whole; confirming there is zero tolerance of that behavior; encouraging me to come forward if there are any further issues	Frustrated that the mentor, department, and institution didnâ€™t support Brian	You could do everything right but still have the institution let you down.	I would have gone to a counselor for my own mental health, but I would have done everything in my control to report him. I wouldâ€™ve switched labs, mostly for having a toxic mentor.	In this situation, it seemed like talking to the mentor was no help. I would go to the department chair, title IX, or Dean of student success	I would want them to prioritize my success (eg picking my own schedule, etc), and do what they can to report him.	Shut down micro aggressions instead of laughing along. Reporting right away. Following through with making harassment unacceptable.	Female	No	No	White		Yes		Ph.D.	F31	Dentistry	Sarah	Brian
5	I sympathized with her - that is an uncomfortable situation! It's not a particularly surprising one though	I learned the details of her story, but not much beyond that though I've also certainly heard similar stories in the workplace and experienced similar uncomfortable situations outside of the workplace.	Honestly, probably pretty similarly. I don't think I would have said anything and have been lucky not to be hugely impacted by similar situations.	1. Have really clear and explicit norms about interpersonal expectations (like the lab handbooks that some labs have put together & have statements about lab culture/expectations) 2. No one should have an isolated space away from everyone else where they can end up feeling trapped like that 3. Consider what outside collaborators are brought into the lab	1. Express support and being welcome 2. Potentially, rearrange my workspace, depending on if that would help 3. If there isn't already explicit norms about behavior in the department/lab, create that	Honestly I would probably not want to hear much from my mentor on this topic. I think just ongoing efforts to make sure the culture is inclusive of everyone and not accepting of sexual harassment, but absolutely would not want a further uncomfortable (even if supportive) conversation about a guy hitting on me at work.	I'm going to be honest, I don't know that I would expect negative repercussions in any formal way since this isn't a student in the program anymore. I would worry that it would impact relationships with other grad students still in the program who are friends with this guy, but not sure what a mentor could do about that.	I felt disgusted at Amit's behavior and felt for both Sai and Jasleen.	I don't think I learned anything new, beyond the details of this story in particular.	I probably would have tried to transfer labs. No researcher is worth an environment like this.	In this case, since Amit is a current member of the lab, I would want him to receive some sort of consequences. He should not be supervising a rotation student and frankly,	I would want confirmation that this sort of harassment was not acceptable, even from members of another cultural background. I would want affirmation that I was a valued member of the lab. I would not need or want any physical expression from my mentor.	I would want to be guaranteed that my space in the program was safe, even if I had to leave the lab or my progress was hindered by the harassment.	Female	No	No	White		Yes		Ph.D.	F31	Biostatistics & Other Math Sci	Sarah	Sai Li
6	Saddened, heard too many stories from women in STEM that are similar	Harassment happens often	Similarly to how Sarah responded	Be clear that this type of behavior will not be tolerated, set clear boundaries (i.e. coworkers need to be treated with respect), and to have a conversation with all incoming students about this	Have a private meeting with the student who was the harasser, have a private meeting with myself so we can discuss how this made me feel, set up rules in the lab.	Verbal remarks that carry the sentiment that this is not my fault, I would not like physical affirmations.	Encourage me to talk to the title 9 office, complete a report anonymously and not say anything to others	That it is relatable to a few instances I experienced in the past, angry	There are mentors who will not listen and continually make excuses for students or postdocs	The same way, would have gone to the PI/mentor	Same as the last	Same as the last	Same as the last	Female	No	No	White		Yes		Ph.D.	F31	Physiology	Sarah	Sai Li
7	Feel sorry for her. Sucks that she no longer feels safe going into lab to do her work, and that she feels like she is not even welcome in the lab of her advisors anymore because of this thing that happened to her (that was not her fault). Also sucks that her labmates and advisors didn't understand or seem to care that this happened to her. Everyone should feel safe and valued and respected in the…	we should be mindful of how we approach/interact with people that don't know us as we go into their spaces. try to make clear our intentions and minimize the likelihood that we are perceived as a threat. guys can be clueless sometimes about how threatening our presence can be. as advisors, we should check-in with our students about how they are feeling about the lab and their safety, belonging, e…	Probably very similarly to Sarah (try to get out of it, try to avoid the person, try to minimize interactions with them in the future)	Communicate with lab staff whenever I am bringing in people they don't know into the lab spaces. Communicate with incoming people about how they should interact with my staff. Be present when bringing those new people into the lab and model how you expect them to interact with your labstaff (professionally, respectfully).	Ask me how I'm feeling and probe whether I am comfortable sharing more information about the situation. Communicate with the person that made me feel unsafe, and others in the lab, about the expectations for professional and respectful interactions among all staff in the lab and in general so as to prevent this kind of thing from happening again to me/others. Ask me how they can help me move forw…	Explicit verbal acknowledgement that it happened, that it was not my fault, and that it was wrong of the person who did it. Explicit verbal reassurance that this kind of behavior is not tolerated in the mentor's lab.	Assure me that they will not "tell on me" when reprimanding the person whose behavior made me feel uncomfortable. Make clear that speaking up is good because it makes sure that the mentor can ensure a safe and respectful and welcoming environment for all lab members.	Frustrated and anxious. I feel like this is a common situation that women in science find themselves in and it is not right.	Being confrontation-averse as the PI of a lab is recipe for your lab to be a toxic place.	Similarly to Sai Li. I would have tried to manage the situation as best I could so that I could keep doing my work.	Mentor needed to step in as soon as Sai Li raised concerns. Amit should not have been allowed to continue mentoring that rotation student. PI should have taken over mentoring immediately and shut down that abusive situation. PI also should tell Amit that sloppyness in the lab is putting himself and other people at risk and that is not OK. PI needs to train Amit that safety in the lab is important…	Mentor taking immediate action to learn more about the situation, and rectify it in whatever way possible, would have been an affirmation. Maybe the mentor asking Amit to work remotely while the mentor learned more about the situation or worked out a solution would have been good too.	Explicit verbal acknowledgement that I was in the right for speaking up and assuring me that they weren't going to "tell on" me when confronting Amit	Male	No	Yes	American Indian, Native American, First Peoples,Black, African American, African Caribbean,White		Yes			K99	Psychology	Sarah	Sai Li
8	Iâ€™m angered and empathetic towards her. But what I hate is that Iâ€™m not shocked. As I start my PhD journey her video resonates with me and being able to find my voice to stand up for myself is something Iâ€™m seeing is very important. Iâ€™m so sad that she had to go through this and that this experience changed her journey/pivoted her passion.	I didnâ€™t learn anything new- just unfortunately another version of stories Iâ€™ve previously heard. But what you can take a way is keep telling your story over and over because there will be someone jay will be able to support you through this process. I hate that the person originally scoffed the situation and it took weeks or months before they stepped in- thatâ€™s weeks and months of unneces…	I do speak up pretty quickly and Iâ€™m very blunt. Iâ€™ve unfortunately been in situations similar to this but with athletic trainers and Iâ€™d immediately report it, set up boundaries and even went as far as always having a friend with me when I went to the trainers office to be wrapped up before playing. When I did feel uncomfortable I spoke to my coach and athletic director and by the next wee…	Workshops around sexual harassment for all employees and students Weekly/bi weekly check in At least two people in labs at all times	Listen to my story Report the issue Termination	This is not your fault. I believe you and will support you through this.	Make the situation known but leaving out some specifics the community should be away of that professors wrong doings, but sparing the victim in the situation from excess trauma.							Female	No	Yes	Black, African American, African Caribbean		Yes		Ph.D.	F31	Public Health & Prev Medicine	Diana	Brian
9	sad, disappointed, mad, upset, defensive, empathetic, "I've been there",	Another story about social/sexual misconduct that is (1) inappropriate and (2) incorrectly addressed	The same way. Seeking the support of peers/coworkers is typically the first thing that people do. It is critical that peers know how to respond and support each other.	1. There should have been a meeting about sexual harassment before this transpired. The PI should start an open dialogue approximately annually (depending on lab turn-over) about types of harassment, how to handle it, who is responsible, and consequences for completing it. 2. If the PI invites outside individuals into the lab space, s/he should keep track of where they are in the building and not…	1. Listen with compassion and understanding. Seek and relay resources to ensure that all people have a safe, comfortable working environment where science and respect are prioritized. 2. Bar Simon from entering into the building again for any future collaborations/events. 3. Hold an emergency lab meeting where the PI reviews harassment definitions, examples, protocols, and consequences. The PI sh…	Quietly listen and try to empathize and understand. After asking if it is okay, take notes on when, where, who, how frequently these event(s) transpired. Connect me with resources at the department and university level to ensure I can continue my work. Emphasize that this behavior is not appropriate or tolerated in the lab/university setting. Emphasize that this was not my fault and that I am a v…	Talk to lab regularly about this topic before events transpire. This makes it easier to revisit the topic if a situation occurs and puts less blame on the victim. Don't share specifics about the scenario, who was involved, or the consequences. Emphasize education on how all lab members are responsible for preventing this behavior.	sad, depressed, hopeless, mad, don't want to work, science is less fun	Lack of support from a superior/department/university when the victim brings up the events is one of the worst parts.	The same as Brian. He tried to just continue his work, when things became unmanageable, he sought help.	The PI should have supported Brian to make sure that all people feel respected so they could complete their work. The PI should have listened to and believed Brian about his experience. In this case, the PI should have still reported the event to the university, but she should have done it in a better way to protect Brian. In the first instance where the PI observed any inappropriate behavior, sh…	Calm, attentive, respectful listening when I reported an issue. An apology from the PI for building an environment where this behavior could happen. A clear statement that I did nothing wrong to invite or initiate this behavior. A clear statement that coming forward was the right thing to do for everyone. A promise from the PI to start prioritizing respect in the workplace	Keep events, people, names, and consequences anonymous Start individual conversations with each lab member about their role in the lab's environment, their importance to the team, and their role in supporting each other. Have regular whole group meetings where harassment (including sexual) is discussed. These meetings and reminders are important to set a tone of intolerance for this type of behav…	Female	No	No	White		Yes		Other	F32	Neurosurgery	Sarah	Brian
10	I felt her sadness and frustration. Her story made me angry; it seemed like people in positions with more power than Diana were abusing that power, or at least not using it to help others. It was devastating to hear that she dropped out of her graduate program, forgoing her dream of becoming a professor.	I learned that harassment can be insidious. Gary was invited to join the lab because he knew the PI, and that personal connection made it hard for him to be held accountable for his actions. He wasn't openly groping lab members or posting lewd pictures; his version of harassment was more subtle and might not have attracted attention from those with the ability to stop it.	I would likely have felt helpless at first. I'm sure I would have experienced the same kind of stress that Diana felt. I would have gone to a trusted faculty member to tell them about the situation. I also would have gone to a conflict resolution center at my institution to be advised on how to handle the situation properly.	1. Require anti-sexual-harassment training as part of the onboarding process for all lab members. 2. Cultivate an atmosphere of respect and responsibility in the lab. 3. Make it clear to all lab members that they can report instances of harassment to the PI without fear of retaliation, but also give them other resources for reporting in case they feel uncomfortable going to the PI first.	1. Listen to my account and believe my side of the story. 2. Discuss Gary's behavior with him so that he knows it is unacceptable. 3. If Gary didn't change his behavior, remove him from his position.	Check-ins about how I was doing; offering to meet and talk; offering accommodations if I needed any outside follow-up (e.g., therapy/counseling); setting up a path forward with my studies and work	I would want my mentor to emphasize to the lab that the mentor would not tolerate retaliation against people who report experiencing harassment.	I felt sad and angry for Brian. Like Diana, he also had to deal with an unsupportive supervisor who was not immediately willing to address his concerns of harassment.	Sexual harassment can come from peers and not just people in power. It can be just as challenging to resolve issues of harassment when the perpetrator is a peer as it is when the perpetrator is someone in a position of authority.	I would have reported the behavior to my adviser and institution. I would also have told about the attempted workarounds that Dr. Thompson initiated (rather than trying to solve the root of the problem).	I would have wanted my mentor to respond similarly to what I wrote for the previous situation.	I would have liked my mentor to respond as I suggested for the video. I would also have wanted them not to do something like set up a calendar so that the perpetrator and I wouldn't be in the lab at the same time; that is just a band-aid and enables the perpetrator to continue with his harassment.	Like with the last scenario, I would want my mentor to set firm guidelines with each lab member during the onboarding process so that everyone knows that harassment is unacceptable and what the consequences will be for those who commit such behavior.	Female	No	No	White		Yes		Other	F32	Physical Medicine & Rehab	Diana	Brian
11	First impressions from the video, I did not feel good about it. It very much frustrated me that no one took it seriously until it happened to a male faculty in the department. The part that sticks out to me is that he had been fired previously and under mysterious circumstances. From my own past experience, there was a faculty hired under mysterious circumstances that the department head tried to…	It unfortunately reinforces in my mind gender norms and standards held in academia are still not where I think they really are. I thought things were getting better. I've very rarely seen blatant issues (see my answer above). I feel like I see pretty rarely see the more common microaggressive forms of sexism or gender bias.	As someone who would not have tolerated being verbally abused, my gut reaction would be to scream back and maybe if it came to it, physical violence. Treat me like shit, I will treat you like shit back. To the latter part of the story, after all that, I probably would have been fed up like she was and quit.	1. I would have wanted my mentor to better vet candidates, especially in hiring someone who was recently fired. Why was he fired? 2. I would have wanted my mentor to listen to me if I went to them and described the situations that were happening on the day-to-day in the beginning of the story, and definitely would have listened to the big incident part. 3. Early parts of the story, Gary was being…	1. After the big incident, I would have wanted my mentor to call in HR or whoever needs to be involved, because that was unacceptable. 2. I would have liked that a mentor would know Title IX office needs to get involved. 3. I would have liked that a mentor would be more compassionate for a student after such a traumatic incident occurred.	I don't know if anything would have helped much, but things like you didn't do anything wrong, or what Gary did was unacceptable and won't be tolerated at our institution.	I know faculty talk to each other, make it clear that the student didn't do anything wrong and correct people who think otherwise. Let the student know that you are doing this too. If someone is not going to listen, help shield the student from interactions or feeling the negative repercussions. If it's a committee member, see if you can have them removed for example.	I felt very understanding of her story and annoyed that Jim didn't be the boss and sort things out. Sai Li definitely brought it to his attention. I'm sure she wasn't the only one, and he clearly knew something was off.	I didn't really learn much. I've seen this behavior several times, luckily never up close, and while they weren't all this bad, if you mixed and matched the experiences/stories, they would have all the key elements of this story.	If I had been in Sai Li's shoes, I think I would have responded pretty similar to her. I would have definitely been comforting to the rotation student. I would have definitely confronted Amit when he did shitty things. I don't know if I would have gone to Jim as quickly as Sai Li seemed to, but I definitely would have said something if Amit had continued his treatment of the rotation student like…	I would have very much liked my mentor to step up and make a response to Amit. Tell Amit this is not how we treat mentees, female or male. Unlike in the first video, Jim in this video did recognize that there was an issue present, but dismissed it as something cultural and somehow okay. I feel like that's somehow worse. The first one, they dismissed her because they didn't seem to believe her tha…	I don't think hearing anything from the mentor would have helped me. Perhaps just reassuring that the comments and treatment Amit is doing is all Amit and not how others feel. I think hearing that they were going to actually address the issue is more important to me.	If Amit was going to have a chip on his shoulder from the mentor telling him to knock it off, then just keep them separate. Maybe ask Amit to find another lab at the end of his contract if he can't interact with your lab members.	Male	No	No	White		Yes		Ph.D.	F32	Physiology	Diana	Sai Li
12	Very upset because its only one of many stories like this that I have heard and Diana did not deserve to get failed by so many people.	One persons perhaps seemingly small actions can have a large rippling effect on someone's life.	Like Diana I would have tried to be cordial with the man and likely would not have brought this to the attention of my advisor and the other professor (I have seen this not help other students and only hurt how professors view them). I would have warned other students and particularly tried to create allies with my labmates and officemates so I could feel more safe. If my advisor threatened me wi…	1. Do not let random people with no affiliation with the university to work in the lab (they may not have much to lose and there's even less of an "HR" to manage them). 2. Create an environment where a student feels they can talk about problems that extend beyond just research results. 3. Be more aware of the kind of people you are allowing in your research group. Sometimes there are red flags in…	1. Check in with other members of the research group and other women in the department. Do they feel safe? Are they also having similar experiences? 2. Change the locks on my lab. 3. Make sure all equipment and supplies are stocked so there's no need to go to the other laboratory. 4. Suggest to the other professor that it is time for Gary to leave the university. Note: I would not want him moved …	I would want them to tell me that I did not deserve to get yelled at or treated that way. I would want them to react with shock and shame that something like that could happen during their supervision. I would want them to say they will talk to someone about this or file a report with the Title IX office. I would need action in order to feel like their words mean something.	The most negative repercussions I would be worried about would be the ones from my advisor. If they support me and the people on my committee are not influenced by this situations then for the most I would feel good/safe. Other than that I would just want my advisor to defend me if anyone started to speak negatively about me or the situation.	Angry. Frustrated.	Problems only get worse when you do not address them.	I do not have a problem with confrontation but I do not like it when people are upset with me or each other. I would have tried to confront the postdoc about why what he's doing/saying is wrong and tried to make him understand why this is upsetting to people. At the same time, I would have tried to help Jasleen feel better about her place in the lab and science. This situation would lead to a lot…	1. The PI sound not have used cultural differences to excuse this behavior. 2. The PI should have removed Jasleen from the Postdocs supervision. 3. The PI should have reassured Jasleen of her research potential. Positive words of reinforcement go a long way.	1. Telling me I am good enough for the lab while using specific examples. 2. Working with me 1-on-1 to show me that they are invested in my research mentorship. 3. Show up in the lab more often to show they are invested in improving the lab atmosphere and to set people straight if they say something out of pocket.	Make sure the postdoc does not have any power over me in any way.	Female	No	No	White		Yes		Ph.D.	F31	Biostatistics & Other Math Sci	Diana	Sai Li
13	Angry, at a loss for words.	Nothing that I didn't know already about the reluctance of those in charge to make drastic changes or admit mistakes unless they are personally affected.	I don't generally have an issue speaking out against grossly disturbing behavior no matter who it is. I am a white male so I'm generally listened to, though.	Absolutely NEVER hire people with sketchy backgrounds because they're a friend of a friend or acquaintance, this happens way too often even with terrible students/scientists. Be proactive about creating a supportive lab environment. The advisor should be in-tune with what is going on in terms of lab/interlab dynamics.	If something happens in front of students or witnesses, it should be an automatic termination as there is no question of what happened and a gross disregard of personal boundaries. Mentors should have more pull to get things moving in the right direction and they should use it. Absolutely under no circumstances should they blame decreased productivity on the student affected.	I honestly don't care about affirmations. I care about action.	Obviously, take my side.	Annoyed.	Nothing I didn't already know regarding mentor's avoidance of confrontation.	Probably similarly to Sai Li. Try to stand up for other lab members but honestly this has to come from the top.	Take action, shut this stuff down as soon as it begins, goddammit. The sheer unwillingness to do anything uncomfortable unless it directly benefits them is always shocking.	I don't care about affirmations. I care about action.	Take my side, take definitive action. If there is pushback or retaliation, it's the mentor's job to navigate it. It should not affect my progress.	Male	No	No	White		Yes		MD/PH.D	F30	Biomedical Engineering	Diana	Sai Li
14	I felt like this story was very familiar and i've heard it or some version of it from many female friends	That this scenario isn't unique to where I went to grad school	I would have told my PI and hoped she would help	regularly check in on how students are doing/how things are going in lab, listen to people when they bring up issues and regularly discuss appropriate lab culture at lab meetings (foster a good culture in lab)	Document this with the department/school, check in on me frequently and make sure we had no joint projects/didn't have to be alone together	checking in on me regularly, asking me if there was anything else I'd like her to do	advocate for me to the department/chair/dean															K99	Internal Medicine/Medicine	Diana
15	Concerned about her and made me wonder how many people drop out of programs because their voices are not heard	To make sure that the students are heard and to ensure that they feel safe in the lab spaces. Also having departmental oversight from another department to make sure that the voices of the students are heard.	I might have gone to the Ombudsman or dean of the school to report it to higher ups or the department chair in case it was not reported to them.	First, have a talk with the department chair. Second, stop access to the lab of people that make the students feel unsafe Third, find resources for the student so they can access them to focus on their mental health	Stop Gary's access Change the locks on the lab Promote team spirit in the group so that the student can confide in other people easily to report these issues to their colleague																	F31	Psychology	Diana
16	I felt upset on her behalf and disappointed in the system, but unfortunately not surprised. It was particularly infuriating how little support she received after the incident.	Admittedly, I started the video expecting a worst case scenario of harassment in a lab setting, which often tends to be the go-to example for sexual harassment training videos. Her story was more resonant than that, and emphasizes how any sexual harassment incident, regardless of perceived "degree," can have significant impacts on the target, create immense discomfort at work, and negatively impa…	To be honest, it would depend on where I was in my academic career. I also know that my current labmates are all extremely supportive and aware how harmful any degree of sexual harassment is, which makes a huge difference when responding to this. Because of that, I probably would have spoken with my labmates about the incident, to figure out an action plan and suss out if this was a pattern of be…	(1) A set lab policy for open discussions about harassment and general interpersonal conflicts. (2) Direct communication regarding acceptable vs unacceptable behavior in a workplace. (3) Actively checking in with everyone in the lab, to encourage open communication about any sources of discomfort. (4) Evidence that seniority is not protective of harassment or other harmful behaviors.	(1) Communicate with the entire lab what acceptable vs unacceptable behavior is, (2) emphasize any open door policy for discussing harassment/conflicts/discomforts in lab, including resources external to the mentor/lab structure, (3) firm reminders of/lesson on support structures within the lab/appropriate responses to labmates reporting/describing harassment	Repeated assurances that this behavior is not acceptable and will be addressed, apologies that this happened at all and for any lab culture that enabled it, and a clear outline of how to prevent this in the future + make me feel safer in the lab in the short and long terms, especially if I have an active role in contributing to this plan	It depends on the events leading up to discussion with my mentor. I likely would have shared the incident with my labmates, but if I had gone directly to my mentor, I would prefer anonymity. If this was a pattern of behavior, I would hope the harasser would have to leave the lab. Barring that, the harasser would be reported, heavily warned, and directly told that another incident would lead to te…															F32	Genetics	Sarah
17	I felt sad, angry and frustrated	That our academic system is flawed and has much bias toward white males. It had become increasingly concerning.	I would have been very frustrated and likely would have pushed for a resolution much harder, but I also understand that difference in power dynamics that makes this situation so difficult.	Discuss problems like this often. Ensure that there is a 3rd party individual that we can seek to report and discuss such matters Create a better environment that doesn't make people fear bringing things like this up	I expect them to be an advocate for me validate my concerns and feelings ensure that this does not get pushed under the rug and make an actual impact quickly	Some sort of validation and action to make a difference	They need to take the correct actions through HR or who ever the power that be are. The department should not be handling issues like this, it needs to be done through a nonbiased 3rd party group															F32	Unavailable	Diana	Sai Li
18	Felt understanding and empathy for her situation. I have been in a similar situation where you don't want to draw any more unnecessary attention to yourself by bringing it up but also feel like something should be done and ultimately feeling lost about what to do.	That we need to be respectful of everyone's feeling no matter how trivial they may seem to us. If someone is having an issue you need to take it seriously and not brush it off because you knew better or because it wouldn't bother you.	I would have done exactly as Sarah did and express my disinterest and if nothing else transpired I would not have brought it up again.	I would want them to make it clear that they are here to help and support their students no matter what the issue to make it easier to come to them for help or advice. I would want them to have a clear and obviously stated policy on harassment and abuse in the workplace that could be cited in instances like this. I would want them to be able to take action when complaints do come up and not simpl…	I would want them to be open to hearing about potential oversights in their lab and not get defensive. I would want them to listen to my concerns with empathy and take them seriously. I would want them to take action by telling the aggressor this behavior is not acceptable and will be punished if it continues in the future. I would want them to refresh the entire lab on the rules and ethics of th…	I would want to hear that they would take care of this and make sure it doesn't happen again in the future. I would want to hear that it is my right to feel safe in my lab and that I am in no way responsible for what has happened. I would want them to thank me for brining it to their attention and for them to ask me to come to them in the future if I have any further concerns.	Protecting my anonymity whenever possible and only speaking about this specific instance with the necessary parties. Make it clear that they are supportive of me and on the side of the victim of abuse/harassment. That they not make excuses for the aggressor and they not downplay the severity of the situation - especially in private meetings with the aggressor about the topic.	It made me angry for her and her lab mates that her mentor wasn't willing to stand up for his personnel. I felt that she was being taken advantage of by her post-doc and treated like a child by her mentor, something that I see happen to women in the lab a lot.	That there are a lot of situations where your mentor will not help you and it is up to you to stand up for yourself and your peers. That there needs to be a clear chain of command when situations like this arise. If your mentor will not deal with the situation there needs to be someone you can go to who will.	I would have been honest and insistent with my mentor and if he continued to do nothing I would complain to my graduate group chair, my department chair, and anyone else who might be able to help in this situation. While this may sour my relationship with my mentor, it is far more important to safeguard my sense of security and health as well as protect the more vulnerable members of my lab from …	I would have wanted them to take the complaint seriously. Too often men brush off women's complaints as trivial and childish when they are quite serious. I would have wanted him to explicitly implement expectations for a respectful and harassment free work environment and discuss it with the lab. I would have wanted him to discuss the situation with his post-doc and take action if the abuse did n…	I would have wanted them to believe me and tell me that this was unacceptable behavior. I would have wanted them to take action to resolve this situation, like sitting in the lab to observe the post-docs behavior and discuss the expectations for respect in this lab with him. I would have wanted him to address this with the victim of the abuse to reassure them that this is not true and not accepta…	I would want them to keep the complaint as anonymous as possible and only discuss the specifics of the complaint with the necessary parties. I would want them to take ownership of the expectations and the rules broken. For example, say that this is not something they tolerate in their lab and the offense against one individual is also an offense against the lab and by extension themselves. That t…	Female	No	No	White		Yes		Ph.D.	F31	None	Sarah	Sai Li
19	Uncomfortable, sad for Diana, mad at the situation, disgusted by what she went through, powerless as in - this is a "typical academia" situation,	Never let the slightest situation of harassment slip, find allies that help you make the case in front of the supposedly powerful men (i.e., female professor),	Being an outsider to the situation it is easy to say that I would have been more proactive in communicating what has happened, and not being ok with my PIs smiling the situation away. However, I can imagine that I would have endured the situation in the same way Diana did, because there are many borderline situations like this around us (as females) every day. However, I would have certainly not …	- Listen carefully without judgement and look at the situation from the reporting person's view - Confront the harassing employee to explain the situation, and discuss steps for this to not repeat. Set up an improvement plan with deadline - Involve HR - Organize a lab/department/floor meeting to re-emphasize code of conduct (supported by HR)	'- Involve HR - Set clear expectations and start a performance improvement plan with the harasser (supported by HR) - Proactively communicate with the lab and collaborators about the lab's values and expectations	'- No judgement, but being taken seriously, words of affirmation that they are on my side - and then actions towards it - I would not have wanted any physical affirmation (e.g., hug, pad on the shoulder) - A physical removal of the harasser from the lab space would have probably been the strongest sign of affirmation	'- Keep the process confidential where necessary - Reconfirm lab values and processes in a lab meeting/training session hosted by HR to make clear that negative repercussions are not accepted in the culture of the lab - Not use my name or situation as the goat, but keeping the process objective and focused on the wrong doings of the harasser, not the suffering of the victim	Angry, mad that it got to the point of him being severely traumatized, shocked that the lab tolerated it, shocked about the incompetence of the PI	Speaking up early is important to not let a situation spiral into Brian's story	I would have spoken up at the point where the harasser would have started to touch me. I'm extremely sensitive to people overstepping my personal space, and this would have been the point of no return for my tolerance for this behavior. I would have made it a thing among the lab mates, so that they would not have been able to look away.	'- The mentor should have stepped in in the situations of verbal or physical harassment.	'- Being taken seriously and not seen as the "sensitive" person - "I see you, I hear what you say, I validate your experience"	'- Being extremely clear that verbal and physical violence are not tolerated -> there cannot be repercussions if the right thing was brought to attention - Lead by example	Female	No	No	White		No (if no, what is your country of citizenship?)	Germany	Other	K99	Anesthesiology	Diana	Brian
20	Frustrated, angry, sorry for her	Sometimes it takes an outsider to step in	I think I would have responded pretty similarly, although I would have tried bringing it up to another faculty or administration at the university after my advisor didn't take me seriously.	1. Make sure that all lab members know they can come to their mentor with tough issues such as this. 2. Keep a separate lock to the lab 3. Raise concern with the other professor over letting an unemployed person hang out in their lab.	1. Actually listen to me, sympathize and assure that something will be done. 2. Talk with the professor that gave the unemployed man access to the building. 3. Speak with higher administration to defuse the situation.	I would definitely expect them to listen seriously and not undermine what I am saying by laughing it off or dismissing it. I would want them to reassure me that they believe me and they will make sure the issue is resolved.	It would be nice for them to reassure confidentiality and that my job would be safe.	Frustrated, sad	To not give people excuses for bad behavior	Probably similarly, trying to defuse the situation myself at first. But then I hope that I would bring it up to HR.	I think the responses are essentially the same. To listen and believe me, give me some reassurance, and take action. In this case, telling Amit to treat women in the lab more fairly and appropriately.	I would appreciate being attentively and seriously listened to, and gently reassured that they will follow through on the issue.	I'd want them to talk to Amit in general terms but not single out me or Jasleen to avoid Amit taking his anger out on a specific person. And I would hope for reassurance that if Amit did overreact that he would have my back.	Female	No	No	White		Yes		Other	F32	Unavailable	Diana	Sai Li
21	Empathy. I myself have been sexually assaulted (and have known many others who have been), but never in the work place. That adds an additional level of complexity to sexual harrassment, especially when you are surrounded by people who don't believe you.	I wish I could say that I learned more about this happening or how most people respond; sadly, none of it surprised or shocked me.	At my lab as a postdoc? I have the privilege of being a white (queer) man in my department who is extremely well-respected and from a reasonably powerful lab. This University was where I did my PhD and I was super well-connected politically... and people knew it. Nevertheless, if I had this happen to me, I'd be throwing myself at the mercy of my advisors. While acknowledging that the University e…	1. Make sure the appropriate Title IX, etc. channels are alerted to this. 2. Institute lab permissions to make sure that offending individuals do not have access to victims in their personal work environment (i.e. laboratory) and ensure they have a secondary person (even if it's an undergraduate mentee or just... another human!) with them in situations where they might be put in contact w/ this i…	See above for some concrete actions -- I've seen a LOT of sexual assault cases in the University of California system, and it's amazing how much mentors hands are tied from even separating trainees. A lot of this change needs to happen in higher circles (i.e. administration) in actually following through with protecting students.	Asking what my needs are (https://baynvc.org/list-of-needs/ ) and weighing in on how well they can help meet (or if they cannot!) meet those needs. Being direct is super important in these situations.	A lot of it comes down to making sure that the mentee has a clear on-ramp to file complaints if they want to, and then making accommodations in scheduling so that they can effectively pursue that complaint. Mentors often have negative incentives to give trainees time: academic funding has plummeted, etc. We need structural reorganization to the publish-or-perish way that academia works if we want…															K99	Other Basic Sciences	Sarah
22	uncomfortable	that even seemingly small acts can greatly affect someone's mental health	I may have laughed it off, but then it could have happened to someone else	'-explicitly establishing a lab environment where everyone respects each other -holding quarterly meetings to check in on students' wellbeing outside of lab work -having an open-door policy where students feel comfortable talking - and then taking action, not just listening	'-talking to Simon separately about how to conduct himself in lab -asking me how I could feel more comfortable in the lab (ie, moving desks) -taking care when hiring new members, that they understand the lab culture	"Your feelings are valid and I will listen to you/take steps to make sure you feel comfortable and confident moving forward"	Encourage other lab members to stand up for each other and intervene when one of them is being harassed.															F31	Unavailable	Sarah
																						K99	Unavailable

## Sheet: All Qs
How did you feel while watching the video of [Field-Video_Cond]?	What did you learn from [Field-Video_Cond]'s story?	If this had happened to you, how would you have responded?	What steps would you want your mentor to take to prevent something like this from happening? List at least 3 things.	If this had happened to you, what steps would you want your mentor to take to address it? List at least 3 things.	If this had happened to you, what types of positive affirmations (verbal or physical) from your mentor would have made you feel more supported, included, or welcomed as you were going through the experience?	If this had happened to you, what would you want your mentor to do to prevent you from experiencing negative repercussions from speaking up?	How did you feel while reading the transcript of [Field-Trans_Cond]?	What did you learn from [Field-Trans_Cond]'s story?	If this had happened to you, how would you have responded?	What would you have wanted your mentor to do in this situation? Recall your response from the previous video. Are there any new or additional steps that you would have wanted your mentor to take in this situation?	If this had happened to you, what types of affirmations (verbal or physical) from your mentor would have made you feel more supported, included, or welcomed as you were going through the experience?	If this had happened to you, what would you want your mentor to do to prevent you from experiencing negative repercussions from speaking up?	What is your gender? - Selected Choice	Do you identify as transgender?	Are you of Hispanic, Latine, or Spanish origin?	What is your race? (Check all that apply) - Selected Choice	What is your race? (Check all that apply) - Other - Text	Are you an American citizen? - Selected Choice	Are you an American citizen? - No (if no, what is your country of citizenship?) - Text	What degree are you currently seeking?	Activity	Department	Org Name	Video_Cond	Trans_Cond
Disturbed, but honestly not surprised. I see and hear of similar situations frequently, at my own university even.	That everyone feels the same sort of numbness or inability to speak in those situations.	I don't know if I would have responded differently. She didn't do anything wrong, and I can feel myself feeling the same sense of powerless-ness. She told who was supposed to protect her and they didn't. I imagine I would have done all the same things.	Clear rules when entering any sort of lab employment that are punishable by immediate firing. It helps establish boundaries and a good culture and also gives the PI a clear cut line so it doesn't have to be a judgement call in the moment. Outlets for reporting these things - anonymously too if possible. Good vetting of personel before hiring. Have people meet with the lab independent of the PI to…	Immediately listen and interact to remove the person to stop any potential interactions during an investigtion Formal Title IX investigation Fire them, don't just try to pawn them off to another lab where they can continue the same behavior. and definitely don't recommend them somewhere.	Basic listening skills so you feel heard and like some progress is being made to fix the situation. Also promises of safety. Maybe even sit in the lab more so make them feel more safe in their own work environemnt, or give permission to work remotely for a while.	Remove the individual in question immediately to prevent violence or further harrassment during any investigations. Protect my privacy - not sharing information with people who don't need to know for investigation purposes.	Sad mostly - the feeling of numbness and survival mode feels similar to me. Angry that the university chose not to do anything even when things were reported in the proper way. Instead choosing to reward the student and move them along. But again, not surprised	Even when things are technically treated appropriately by the PI, there are still other adminstrative factors at play that can minimize the situation. Without your PI really being an advocate for you, things can slip through the cracks and the university will always seek that route.	Again probably similarly. He descrived very real feelings of just trying to survive and not make a scene. The notion of putting your head down and just getting to work is a very common theme in PhD students. When it became to much he reported appropriately and did everythign you should do.	Similar steps - but after that initial report, continue to fight for me. Advocate for my well-being and not the well-being of the harrasser. They should not get to leave early unscathed to a cushy job where they can do the same thing.	Again basic support. Show that you are on my team with your words - don't say they should get to graduate because they're a good student. Listen to my wods when I say that you might be part of the problem and work to change that. But also show it with your actions by fighting administration and making sure my needs are placed above those of the university and harrasser.	Be an advocate with administration so I dont have to walk into those situations alone. This PI did a better job of removing the harrasser so there wouldnt be repercussions there, but there always can be when youre dealing with a big university trying to shove things under the rug.	Female	No	No	White		Yes		Ph.D.	F31	Internal Medicine/Medicine	Wake Forest University Health Sciences	Diana	Brian
I felt empathy for Sarah when she was describing her interaction with Simon, but I felt most empathy for her when she was describing the effects of the interaction on how she approached working in the lab afterwards. It was frustrating to hear how Mike didn't offer any helpful words or insight and that she felt she had to stop dressing nice and even doing her hair in a new way.	I learned that it's not always easy to tell what someone may consider harassment from their personal point of view. If I had been a bystander, I might not have realized how uncomfortable Simon made Sarah feel, although it is hard to understand the tone and body language with only Sarah recounting the events.	I would have likely done the same thing that Sarah did: make an excuse to leave and avoid Simon until he was gone, and I also would have brought up how uncomfortable and strange the encounter was with my labmates.	1. I would expect my mentor to have an idea of what was going on in the lab and who was present and any problems that particular people seem to cause. Based on what Mike said to Sarah, it seemed like Simon may have had a history of harassing women and asking for a date. 2. I would want my mentor to make sure that people who aren't currently a member of the group are only present in the lab during…	1. I would want to feel safe addressing the incident with my mentor first, meaning they are approachable and open to talking to all issues in the lab, not just experimental. 2. My mentor should follow up with Simon and Sarah, explain to both that Simon's behavior was inappropriate and set boundaries for when either is present in the lab. 3. Report the incident appropriately through the right chan…	I would expect my mentor to listen to my complaint first, and to at the very least confirm my feelings about the situation verbally. I would also expect my mentor to confirm that my safety is their number one priority in regards to the situation, not the former member of the lab or the research that was taking place.	I would want my mentor to thoughtfully address the situation with Simon and anyone in the reporting chain. Inevitably Simon would realize I was the reporter of the situation, but I would hope my mentor would make it clear that there should be no more interaction between us without others present or with my permission. I would also ask that non-members of the lab not be in the lab outside normal w…	I was very frustrated reading the transcript. I also feel as though I had a very similar experience in my lab. I am not a woman, so I don't typically receive the type of sexual harassment that was described in the transcript, but I did see it happening to a lab mate of mine. Very similar scenario, although it was a postdoc who was being harassed by our lab manager, who would basically say she did…	I learned that many mentors are no help at all, and they give way too much credit to scientists that are higher ranked in the lab than the students.	I would have done what Sai Li did, try to address the problem with my mentor and console the student as best I could.	The mentor should have immediately stepped in the first time Amit made a student cry. At the very least he should have gotten to the bottom of why she was crying, whether it was actually something demeaning Amit said or if maybe she was having a bad day and the stress of her first two rotations going poorly added to her feelings of inadequacy. However, based on what Sai Li said Amit's response wa…	I would expect to see consequences for Amit and have the rotation student put under the guidance of a different post doc or graduate student. No student deserves to be worried about getting belittled when they come into the lab every day.	I would expect confidentiality on their part, and again to go through the correct reporting avenues. And if the issue did come up again, I would expect them to side with the rotation student with no exceptions.	Male	No	No	White		Yes		Ph.D.	F31	Public Health & Prev Medicine	Virginia Polytechnic Inst And St Univ	Sarah	Sai Li
I felt sympathetic. I've heard stories like this frequently.	Her story highlighted the long term effects of interactions like this (eg changing her clothes, hours she works, etc.). These are extra burdens for her on top of an already strenuous program.	I would have talked to trusted friends and maybe a counselor. I would have tried to tell the PI too. I realistically would avoid Simon, especially being anywhere alone with him.	Include something in lab-onboarding about coming to them about harassment; sharing contacts for harassment in the lab/department; advocating for students where they can (calling out and not complying with behavior like this)	Talk to Simon about it with a warning that next time it would be reported; sharing title IX contact info; talk to the entire lab about harassment without singling me out	Validating my feelings about what I went through; encouraging me to continue my normal schedule/work habits as I see fit; checking in/following up with me	Speaking to the lab as a whole; confirming there is zero tolerance of that behavior; encouraging me to come forward if there are any further issues	Frustrated that the mentor, department, and institution didn't support Brian	You could do everything right but still have the institution let you down.	I would have gone to a counselor for my own mental health, but I would have done everything in my control to report him. I would've switched labs, mostly for having a toxic mentor.	In this situation, it seemed like talking to the mentor was no help. I would go to the department chair, title IX, or Dean of student success	I would want them to prioritize my success (eg picking my own schedule, etc), and do what they can to report him.	Shut down micro aggressions instead of laughing along. Reporting right away. Following through with making harassment unacceptable.	Female	No	No	White		Yes		Ph.D.	F31	Dentistry	University Of Texas Hlth Science Center	Sarah	Brian
I sympathized with her - that is an uncomfortable situation! It's not a particularly surprising one though	I learned the details of her story, but not much beyond that though I've also certainly heard similar stories in the workplace and experienced similar uncomfortable situations outside of the workplace.	Honestly, probably pretty similarly. I don't think I would have said anything and have been lucky not to be hugely impacted by similar situations.	1. Have really clear and explicit norms about interpersonal expectations (like the lab handbooks that some labs have put together & have statements about lab culture/expectations) 2. No one should have an isolated space away from everyone else where they can end up feeling trapped like that 3. Consider what outside collaborators are brought into the lab	1. Express support and being welcome 2. Potentially, rearrange my workspace, depending on if that would help 3. If there isn't already explicit norms about behavior in the department/lab, create that	Honestly I would probably not want to hear much from my mentor on this topic. I think just ongoing efforts to make sure the culture is inclusive of everyone and not accepting of sexual harassment, but absolutely would not want a further uncomfortable (even if supportive) conversation about a guy hitting on me at work.	I'm going to be honest, I don't know that I would expect negative repercussions in any formal way since this isn't a student in the program anymore. I would worry that it would impact relationships with other grad students still in the program who are friends with this guy, but not sure what a mentor could do about that.	I felt disgusted at Amit's behavior and felt for both Sai and Jasleen.	I don't think I learned anything new, beyond the details of this story in particular.	I probably would have tried to transfer labs. No researcher is worth an environment like this.	In this case, since Amit is a current member of the lab, I would want him to receive some sort of consequences. He should not be supervising a rotation student and frankly,	I would want confirmation that this sort of harassment was not acceptable, even from members of another cultural background. I would want affirmation that I was a valued member of the lab. I would not need or want any physical expression from my mentor.	I would want to be guaranteed that my space in the program was safe, even if I had to leave the lab or my progress was hindered by the harassment.	Female	No	No	White		Yes		Ph.D.	F31	Biostatistics & Other Math Sci	George Washington University	Sarah	Sai Li
Saddened, heard too many stories from women in STEM that are similar	Harassment happens often	Similarly to how Sarah responded	Be clear that this type of behavior will not be tolerated, set clear boundaries (i.e. coworkers need to be treated with respect), and to have a conversation with all incoming students about this	Have a private meeting with the student who was the harasser, have a private meeting with myself so we can discuss how this made me feel, set up rules in the lab.	Verbal remarks that carry the sentiment that this is not my fault, I would not like physical affirmations.	Encourage me to talk to the title 9 office, complete a report anonymously and not say anything to others	That it is relatable to a few instances I experienced in the past, angry	There are mentors who will not listen and continually make excuses for students or postdocs	The same way, would have gone to the PI/mentor	Same as the last	Same as the last	Same as the last	Female	No	No	White		Yes		Ph.D.	F31	Physiology	Wake Forest University Health Sciences	Sarah	Sai Li
Feel sorry for her. Sucks that she no longer feels safe going into lab to do her work, and that she feels like she is not even welcome in the lab of her advisors anymore because of this thing that happened to her (that was not her fault). Also sucks that her labmates and advisors didn't understand or seem to care that this happened to her. Everyone should feel safe and valued and respected in the…	we should be mindful of how we approach/interact with people that don't know us as we go into their spaces. try to make clear our intentions and minimize the likelihood that we are perceived as a threat. guys can be clueless sometimes about how threatening our presence can be. as advisors, we should check-in with our students about how they are feeling about the lab and their safety, belonging, e…	Probably very similarly to Sarah (try to get out of it, try to avoid the person, try to minimize interactions with them in the future)	Communicate with lab staff whenever I am bringing in people they don't know into the lab spaces. Communicate with incoming people about how they should interact with my staff. Be present when bringing those new people into the lab and model how you expect them to interact with your labstaff (professionally, respectfully).	Ask me how I'm feeling and probe whether I am comfortable sharing more information about the situation. Communicate with the person that made me feel unsafe, and others in the lab, about the expectations for professional and respectful interactions among all staff in the lab and in general so as to prevent this kind of thing from happening again to me/others. Ask me how they can help me move forw…	Explicit verbal acknowledgement that it happened, that it was not my fault, and that it was wrong of the person who did it. Explicit verbal reassurance that this kind of behavior is not tolerated in the mentor's lab.	Assure me that they will not "tell on me" when reprimanding the person whose behavior made me feel uncomfortable. Make clear that speaking up is good because it makes sure that the mentor can ensure a safe and respectful and welcoming environment for all lab members.	Frustrated and anxious. I feel like this is a common situation that women in science find themselves in and it is not right.	Being confrontation-averse as the PI of a lab is recipe for your lab to be a toxic place.	Similarly to Sai Li. I would have tried to manage the situation as best I could so that I could keep doing my work.	Mentor needed to step in as soon as Sai Li raised concerns. Amit should not have been allowed to continue mentoring that rotation student. PI should have taken over mentoring immediately and shut down that abusive situation. PI also should tell Amit that sloppyness in the lab is putting himself and other people at risk and that is not OK. PI needs to train Amit that safety in the lab is important…	Mentor taking immediate action to learn more about the situation, and rectify it in whatever way possible, would have been an affirmation. Maybe the mentor asking Amit to work remotely while the mentor learned more about the situation or worked out a solution would have been good too.	Explicit verbal acknowledgement that I was in the right for speaking up and assuring me that they weren't going to "tell on" me when confronting Amit	Male	No	Yes	American Indian, Native American, First Peoples,Black, African American, African Caribbean,White		Yes			K99	Psychology	University Of Missouri-Columbia	Sarah	Sai Li
I'm angered and empathetic towards her. But what I hate is that I'm not shocked. As I start my PhD journey her video resonates with me and being able to find my voice to stand up for myself is something I'm seeing is very important. I'm so sad that she had to go through this and that this experience changed her journey/pivoted her passion.	I didn't learn anything new- just unfortunately another version of stories I've previously heard. But what you can take a way is keep telling your story over and over because there will be someone jay will be able to support you through this process. I hate that the person originally scoffed the situation and it took weeks or months before they stepped in- that's weeks and months of unnecessary t…	I do speak up pretty quickly and I'm very blunt. I've unfortunately been in situations similar to this but with athletic trainers and I'd immediately report it, set up boundaries and even went as far as always having a friend with me when I went to the trainers office to be wrapped up before playing. When I did feel uncomfortable I spoke to my coach and athletic director and by the next week we h…	Workshops around sexual harassment for all employees and students Weekly/bi weekly check in At least two people in labs at all times	Listen to my story Report the issue Termination	This is not your fault. I believe you and will support you through this.	Make the situation known but leaving out some specifics the community should be away of that professors wrong doings, but sparing the victim in the situation from excess trauma.							Female	No	Yes	Black, African American, African Caribbean		Yes		Ph.D.	F31	Public Health & Prev Medicine	New York University	Diana	Brian
sad, disappointed, mad, upset, defensive, empathetic, "I've been there",	Another story about social/sexual misconduct that is (1) inappropriate and (2) incorrectly addressed	The same way. Seeking the support of peers/coworkers is typically the first thing that people do. It is critical that peers know how to respond and support each other.	1. There should have been a meeting about sexual harassment before this transpired. The PI should start an open dialogue approximately annually (depending on lab turn-over) about types of harassment, how to handle it, who is responsible, and consequences for completing it. 2. If the PI invites outside individuals into the lab space, s/he should keep track of where they are in the building and not…	1. Listen with compassion and understanding. Seek and relay resources to ensure that all people have a safe, comfortable working environment where science and respect are prioritized. 2. Bar Simon from entering into the building again for any future collaborations/events. 3. Hold an emergency lab meeting where the PI reviews harassment definitions, examples, protocols, and consequences. The PI sh…	Quietly listen and try to empathize and understand. After asking if it is okay, take notes on when, where, who, how frequently these event(s) transpired. Connect me with resources at the department and university level to ensure I can continue my work. Emphasize that this behavior is not appropriate or tolerated in the lab/university setting. Emphasize that this was not my fault and that I am a v…	Talk to lab regularly about this topic before events transpire. This makes it easier to revisit the topic if a situation occurs and puts less blame on the victim. Don't share specifics about the scenario, who was involved, or the consequences. Emphasize education on how all lab members are responsible for preventing this behavior.	sad, depressed, hopeless, mad, don't want to work, science is less fun	Lack of support from a superior/department/university when the victim brings up the events is one of the worst parts.	The same as Brian. He tried to just continue his work, when things became unmanageable, he sought help.	The PI should have supported Brian to make sure that all people feel respected so they could complete their work. The PI should have listened to and believed Brian about his experience. In this case, the PI should have still reported the event to the university, but she should have done it in a better way to protect Brian. In the first instance where the PI observed any inappropriate behavior, sh…	Calm, attentive, respectful listening when I reported an issue. An apology from the PI for building an environment where this behavior could happen. A clear statement that I did nothing wrong to invite or initiate this behavior. A clear statement that coming forward was the right thing to do for everyone. A promise from the PI to start prioritizing respect in the workplace	Keep events, people, names, and consequences anonymous Start individual conversations with each lab member about their role in the lab's environment, their importance to the team, and their role in supporting each other. Have regular whole group meetings where harassment (including sexual) is discussed. These meetings and reminders are important to set a tone of intolerance for this type of behav…	Female	No	No	White		Yes		Other	F32	Neurosurgery	University Of Pennsylvania	Sarah	Brian
I felt her sadness and frustration. Her story made me angry; it seemed like people in positions with more power than Diana were abusing that power, or at least not using it to help others. It was devastating to hear that she dropped out of her graduate program, forgoing her dream of becoming a professor.	I learned that harassment can be insidious. Gary was invited to join the lab because he knew the PI, and that personal connection made it hard for him to be held accountable for his actions. He wasn't openly groping lab members or posting lewd pictures; his version of harassment was more subtle and might not have attracted attention from those with the ability to stop it.	I would likely have felt helpless at first. I'm sure I would have experienced the same kind of stress that Diana felt. I would have gone to a trusted faculty member to tell them about the situation. I also would have gone to a conflict resolution center at my institution to be advised on how to handle the situation properly.	1. Require anti-sexual-harassment training as part of the onboarding process for all lab members. 2. Cultivate an atmosphere of respect and responsibility in the lab. 3. Make it clear to all lab members that they can report instances of harassment to the PI without fear of retaliation, but also give them other resources for reporting in case they feel uncomfortable going to the PI first.	1. Listen to my account and believe my side of the story. 2. Discuss Gary's behavior with him so that he knows it is unacceptable. 3. If Gary didn't change his behavior, remove him from his position.	Check-ins about how I was doing; offering to meet and talk; offering accommodations if I needed any outside follow-up (e.g., therapy/counseling); setting up a path forward with my studies and work	I would want my mentor to emphasize to the lab that the mentor would not tolerate retaliation against people who report experiencing harassment.	I felt sad and angry for Brian. Like Diana, he also had to deal with an unsupportive supervisor who was not immediately willing to address his concerns of harassment.	Sexual harassment can come from peers and not just people in power. It can be just as challenging to resolve issues of harassment when the perpetrator is a peer as it is when the perpetrator is someone in a position of authority.	I would have reported the behavior to my adviser and institution. I would also have told about the attempted workarounds that Dr. Thompson initiated (rather than trying to solve the root of the problem).	I would have wanted my mentor to respond similarly to what I wrote for the previous situation.	I would have liked my mentor to respond as I suggested for the video. I would also have wanted them not to do something like set up a calendar so that the perpetrator and I wouldn't be in the lab at the same time; that is just a band-aid and enables the perpetrator to continue with his harassment.	Like with the last scenario, I would want my mentor to set firm guidelines with each lab member during the onboarding process so that everyone knows that harassment is unacceptable and what the consequences will be for those who commit such behavior.	Female	No	No	White		Yes		Other	F32	Physical Medicine & Rehab	University Of Minnesota	Diana	Brian
First impressions from the video, I did not feel good about it. It very much frustrated me that no one took it seriously until it happened to a male faculty in the department. The part that sticks out to me is that he had been fired previously and under mysterious circumstances. From my own past experience, there was a faculty hired under mysterious circumstances that the department head tried to…	It unfortunately reinforces in my mind gender norms and standards held in academia are still not where I think they really are. I thought things were getting better. I've very rarely seen blatant issues (see my answer above). I feel like I see pretty rarely see the more common microaggressive forms of sexism or gender bias.	As someone who would not have tolerated being verbally abused, my gut reaction would be to scream back and maybe if it came to it, physical violence. Treat me like shit, I will treat you like shit back. To the latter part of the story, after all that, I probably would have been fed up like she was and quit.	1. I would have wanted my mentor to better vet candidates, especially in hiring someone who was recently fired. Why was he fired? 2. I would have wanted my mentor to listen to me if I went to them and described the situations that were happening on the day-to-day in the beginning of the story, and definitely would have listened to the big incident part. 3. Early parts of the story, Gary was being…	1. After the big incident, I would have wanted my mentor to call in HR or whoever needs to be involved, because that was unacceptable. 2. I would have liked that a mentor would know Title IX office needs to get involved. 3. I would have liked that a mentor would be more compassionate for a student after such a traumatic incident occurred.	I don't know if anything would have helped much, but things like you didn't do anything wrong, or what Gary did was unacceptable and won't be tolerated at our institution.	I know faculty talk to each other, make it clear that the student didn't do anything wrong and correct people who think otherwise. Let the student know that you are doing this too. If someone is not going to listen, help shield the student from interactions or feeling the negative repercussions. If it's a committee member, see if you can have them removed for example.	I felt very understanding of her story and annoyed that Jim didn't be the boss and sort things out. Sai Li definitely brought it to his attention. I'm sure she wasn't the only one, and he clearly knew something was off.	I didn't really learn much. I've seen this behavior several times, luckily never up close, and while they weren't all this bad, if you mixed and matched the experiences/stories, they would have all the key elements of this story.	If I had been in Sai Li's shoes, I think I would have responded pretty similar to her. I would have definitely been comforting to the rotation student. I would have definitely confronted Amit when he did shitty things. I don't know if I would have gone to Jim as quickly as Sai Li seemed to, but I definitely would have said something if Amit had continued his treatment of the rotation student like…	I would have very much liked my mentor to step up and make a response to Amit. Tell Amit this is not how we treat mentees, female or male. Unlike in the first video, Jim in this video did recognize that there was an issue present, but dismissed it as something cultural and somehow okay. I feel like that's somehow worse. The first one, they dismissed her because they didn't seem to believe her tha…	I don't think hearing anything from the mentor would have helped me. Perhaps just reassuring that the comments and treatment Amit is doing is all Amit and not how others feel. I think hearing that they were going to actually address the issue is more important to me.	If Amit was going to have a chip on his shoulder from the mentor telling him to knock it off, then just keep them separate. Maybe ask Amit to find another lab at the end of his contract if he can't interact with your lab members.	Male	No	No	White		Yes		Ph.D.	F32	Physiology	Baylor College Of Medicine	Diana	Sai Li
Very upset because its only one of many stories like this that I have heard and Diana did not deserve to get failed by so many people.	One persons perhaps seemingly small actions can have a large rippling effect on someone's life.	Like Diana I would have tried to be cordial with the man and likely would not have brought this to the attention of my advisor and the other professor (I have seen this not help other students and only hurt how professors view them). I would have warned other students and particularly tried to create allies with my labmates and officemates so I could feel more safe. If my advisor threatened me wi…	1. Do not let random people with no affiliation with the university to work in the lab (they may not have much to lose and there's even less of an "HR" to manage them). 2. Create an environment where a student feels they can talk about problems that extend beyond just research results. 3. Be more aware of the kind of people you are allowing in your research group. Sometimes there are red flags in…	1. Check in with other members of the research group and other women in the department. Do they feel safe? Are they also having similar experiences? 2. Change the locks on my lab. 3. Make sure all equipment and supplies are stocked so there's no need to go to the other laboratory. 4. Suggest to the other professor that it is time for Gary to leave the university. Note: I would not want him moved …	I would want them to tell me that I did not deserve to get yelled at or treated that way. I would want them to react with shock and shame that something like that could happen during their supervision. I would want them to say they will talk to someone about this or file a report with the Title IX office. I would need action in order to feel like their words mean something.	The most negative repercussions I would be worried about would be the ones from my advisor. If they support me and the people on my committee are not influenced by this situations then for the most I would feel good/safe. Other than that I would just want my advisor to defend me if anyone started to speak negatively about me or the situation.	Angry. Frustrated.	Problems only get worse when you do not address them.	I do not have a problem with confrontation but I do not like it when people are upset with me or each other. I would have tried to confront the postdoc about why what he's doing/saying is wrong and tried to make him understand why this is upsetting to people. At the same time, I would have tried to help Jasleen feel better about her place in the lab and science. This situation would lead to a lot…	1. The PI sound not have used cultural differences to excuse this behavior. 2. The PI should have removed Jasleen from the Postdocs supervision. 3. The PI should have reassured Jasleen of her research potential. Positive words of reinforcement go a long way.	1. Telling me I am good enough for the lab while using specific examples. 2. Working with me 1-on-1 to show me that they are invested in my research mentorship. 3. Show up in the lab more often to show they are invested in improving the lab atmosphere and to set people straight if they say something out of pocket.	Make sure the postdoc does not have any power over me in any way.	Female	No	No	White		Yes		Ph.D.	F31	Biostatistics & Other Math Sci	Rice University	Diana	Sai Li
Angry, at a loss for words.	Nothing that I didn't know already about the reluctance of those in charge to make drastic changes or admit mistakes unless they are personally affected.	I don't generally have an issue speaking out against grossly disturbing behavior no matter who it is. I am a white male so I'm generally listened to, though.	Absolutely NEVER hire people with sketchy backgrounds because they're a friend of a friend or acquaintance, this happens way too often even with terrible students/scientists. Be proactive about creating a supportive lab environment. The advisor should be in-tune with what is going on in terms of lab/interlab dynamics.	If something happens in front of students or witnesses, it should be an automatic termination as there is no question of what happened and a gross disregard of personal boundaries. Mentors should have more pull to get things moving in the right direction and they should use it. Absolutely under no circumstances should they blame decreased productivity on the student affected.	I honestly don't care about affirmations. I care about action.	Obviously, take my side.	Annoyed.	Nothing I didn't already know regarding mentor's avoidance of confrontation.	Probably similarly to Sai Li. Try to stand up for other lab members but honestly this has to come from the top.	Take action, shut this stuff down as soon as it begins, goddammit. The sheer unwillingness to do anything uncomfortable unless it directly benefits them is always shocking.	I don't care about affirmations. I care about action.	Take my side, take definitive action. If there is pushback or retaliation, it's the mentor's job to navigate it. It should not affect my progress.	Male	No	No	White		Yes		MD/PH.D	F30	Biomedical Engineering	Northwestern University	Diana	Sai Li
I felt like this story was very familiar and i've heard it or some version of it from many female friends	That this scenario isn't unique to where I went to grad school	I would have told my PI and hoped she would help	regularly check in on how students are doing/how things are going in lab, listen to people when they bring up issues and regularly discuss appropriate lab culture at lab meetings (foster a good culture in lab)	Document this with the department/school, check in on me frequently and make sure we had no joint projects/didn't have to be alone together	checking in on me regularly, asking me if there was anything else I'd like her to do	advocate for me to the department/chair/dean															K99	Internal Medicine/Medicine	University Of Alabama At Birmingham	Diana
Concerned about her and made me wonder how many people drop out of programs because their voices are not heard	To make sure that the students are heard and to ensure that they feel safe in the lab spaces. Also having departmental oversight from another department to make sure that the voices of the students are heard.	I might have gone to the Ombudsman or dean of the school to report it to higher ups or the department chair in case it was not reported to them.	First, have a talk with the department chair. Second, stop access to the lab of people that make the students feel unsafe Third, find resources for the student so they can access them to focus on their mental health	Stop Gary's access Change the locks on the lab Promote team spirit in the group so that the student can confide in other people easily to report these issues to their colleague																	F31	Psychology	University Of Washington	Diana
I felt upset on her behalf and disappointed in the system, but unfortunately not surprised. It was particularly infuriating how little support she received after the incident.	Admittedly, I started the video expecting a worst case scenario of harassment in a lab setting, which often tends to be the go-to example for sexual harassment training videos. Her story was more resonant than that, and emphasizes how any sexual harassment incident, regardless of perceived "degree," can have significant impacts on the target, create immense discomfort at work, and negatively impa…	To be honest, it would depend on where I was in my academic career. I also know that my current labmates are all extremely supportive and aware how harmful any degree of sexual harassment is, which makes a huge difference when responding to this. Because of that, I probably would have spoken with my labmates about the incident, to figure out an action plan and suss out if this was a pattern of be…	(1) A set lab policy for open discussions about harassment and general interpersonal conflicts. (2) Direct communication regarding acceptable vs unacceptable behavior in a workplace. (3) Actively checking in with everyone in the lab, to encourage open communication about any sources of discomfort. (4) Evidence that seniority is not protective of harassment or other harmful behaviors.	(1) Communicate with the entire lab what acceptable vs unacceptable behavior is, (2) emphasize any open door policy for discussing harassment/conflicts/discomforts in lab, including resources external to the mentor/lab structure, (3) firm reminders of/lesson on support structures within the lab/appropriate responses to labmates reporting/describing harassment	Repeated assurances that this behavior is not acceptable and will be addressed, apologies that this happened at all and for any lab culture that enabled it, and a clear outline of how to prevent this in the future + make me feel safer in the lab in the short and long terms, especially if I have an active role in contributing to this plan	It depends on the events leading up to discussion with my mentor. I likely would have shared the incident with my labmates, but if I had gone directly to my mentor, I would prefer anonymity. If this was a pattern of behavior, I would hope the harasser would have to leave the lab. Barring that, the harasser would be reported, heavily warned, and directly told that another incident would lead to te…															F32	Genetics	Yale University	Sarah
I felt sad, angry and frustrated	That our academic system is flawed and has much bias toward white males. It had become increasingly concerning.	I would have been very frustrated and likely would have pushed for a resolution much harder, but I also understand that difference in power dynamics that makes this situation so difficult.	Discuss problems like this often. Ensure that there is a 3rd party individual that we can seek to report and discuss such matters Create a better environment that doesn't make people fear bringing things like this up	I expect them to be an advocate for me validate my concerns and feelings ensure that this does not get pushed under the rug and make an actual impact quickly	Some sort of validation and action to make a difference	They need to take the correct actions through HR or who ever the power that be are. The department should not be handling issues like this, it needs to be done through a nonbiased 3rd party group															F32	Unavailable	University Of Minnesota	Diana	Sai Li
Felt understanding and empathy for her situation. I have been in a similar situation where you don't want to draw any more unnecessary attention to yourself by bringing it up but also feel like something should be done and ultimately feeling lost about what to do.	That we need to be respectful of everyone's feeling no matter how trivial they may seem to us. If someone is having an issue you need to take it seriously and not brush it off because you knew better or because it wouldn't bother you.	I would have done exactly as Sarah did and express my disinterest and if nothing else transpired I would not have brought it up again.	I would want them to make it clear that they are here to help and support their students no matter what the issue to make it easier to come to them for help or advice. I would want them to have a clear and obviously stated policy on harassment and abuse in the workplace that could be cited in instances like this. I would want them to be able to take action when complaints do come up and not simpl…	I would want them to be open to hearing about potential oversights in their lab and not get defensive. I would want them to listen to my concerns with empathy and take them seriously. I would want them to take action by telling the aggressor this behavior is not acceptable and will be punished if it continues in the future. I would want them to refresh the entire lab on the rules and ethics of th…	I would want to hear that they would take care of this and make sure it doesn't happen again in the future. I would want to hear that it is my right to feel safe in my lab and that I am in no way responsible for what has happened. I would want them to thank me for brining it to their attention and for them to ask me to come to them in the future if I have any further concerns.	Protecting my anonymity whenever possible and only speaking about this specific instance with the necessary parties. Make it clear that they are supportive of me and on the side of the victim of abuse/harassment. That they not make excuses for the aggressor and they not downplay the severity of the situation - especially in private meetings with the aggressor about the topic.	It made me angry for her and her lab mates that her mentor wasn't willing to stand up for his personnel. I felt that she was being taken advantage of by her post-doc and treated like a child by her mentor, something that I see happen to women in the lab a lot.	That there are a lot of situations where your mentor will not help you and it is up to you to stand up for yourself and your peers. That there needs to be a clear chain of command when situations like this arise. If your mentor will not deal with the situation there needs to be someone you can go to who will.	I would have been honest and insistent with my mentor and if he continued to do nothing I would complain to my graduate group chair, my department chair, and anyone else who might be able to help in this situation. While this may sour my relationship with my mentor, it is far more important to safeguard my sense of security and health as well as protect the more vulnerable members of my lab from …	I would have wanted them to take the complaint seriously. Too often men brush off women's complaints as trivial and childish when they are quite serious. I would have wanted him to explicitly implement expectations for a respectful and harassment free work environment and discuss it with the lab. I would have wanted him to discuss the situation with his post-doc and take action if the abuse did n…	I would have wanted them to believe me and tell me that this was unacceptable behavior. I would have wanted them to take action to resolve this situation, like sitting in the lab to observe the post-docs behavior and discuss the expectations for respect in this lab with him. I would have wanted him to address this with the victim of the abuse to reassure them that this is not true and not accepta…	I would want them to keep the complaint as anonymous as possible and only discuss the specifics of the complaint with the necessary parties. I would want them to take ownership of the expectations and the rules broken. For example, say that this is not something they tolerate in their lab and the offense against one individual is also an offense against the lab and by extension themselves. That t…	Female	No	No	White		Yes		Ph.D.	F31	None	University Of Pennsylvania	Sarah	Sai Li
Uncomfortable, sad for Diana, mad at the situation, disgusted by what she went through, powerless as in - this is a "typical academia" situation,	Never let the slightest situation of harassment slip, find allies that help you make the case in front of the supposedly powerful men (i.e., female professor),	Being an outsider to the situation it is easy to say that I would have been more proactive in communicating what has happened, and not being ok with my PIs smiling the situation away. However, I can imagine that I would have endured the situation in the same way Diana did, because there are many borderline situations like this around us (as females) every day. However, I would have certainly not …	- Listen carefully without judgement and look at the situation from the reporting person's view - Confront the harassing employee to explain the situation, and discuss steps for this to not repeat. Set up an improvement plan with deadline - Involve HR - Organize a lab/department/floor meeting to re-emphasize code of conduct (supported by HR)	'- Involve HR - Set clear expectations and start a performance improvement plan with the harasser (supported by HR) - Proactively communicate with the lab and collaborators about the lab's values and expectations	'- No judgement, but being taken seriously, words of affirmation that they are on my side - and then actions towards it - I would not have wanted any physical affirmation (e.g., hug, pad on the shoulder) - A physical removal of the harasser from the lab space would have probably been the strongest sign of affirmation	'- Keep the process confidential where necessary - Reconfirm lab values and processes in a lab meeting/training session hosted by HR to make clear that negative repercussions are not accepted in the culture of the lab - Not use my name or situation as the goat, but keeping the process objective and focused on the wrong doings of the harasser, not the suffering of the victim	Angry, mad that it got to the point of him being severely traumatized, shocked that the lab tolerated it, shocked about the incompetence of the PI	Speaking up early is important to not let a situation spiral into Brian's story	I would have spoken up at the point where the harasser would have started to touch me. I'm extremely sensitive to people overstepping my personal space, and this would have been the point of no return for my tolerance for this behavior. I would have made it a thing among the lab mates, so that they would not have been able to look away.	'- The mentor should have stepped in in the situations of verbal or physical harassment.	'- Being taken seriously and not seen as the "sensitive" person - "I see you, I hear what you say, I validate your experience"	'- Being extremely clear that verbal and physical violence are not tolerated -> there cannot be repercussions if the right thing was brought to attention - Lead by example	Female	No	No	White		No (if no, what is your country of citizenship?)	Germany	Other	K99	Anesthesiology	Stanford University	Diana	Brian
Frustrated, angry, sorry for her	Sometimes it takes an outsider to step in	I think I would have responded pretty similarly, although I would have tried bringing it up to another faculty or administration at the university after my advisor didn't take me seriously.	1. Make sure that all lab members know they can come to their mentor with tough issues such as this. 2. Keep a separate lock to the lab 3. Raise concern with the other professor over letting an unemployed person hang out in their lab.	1. Actually listen to me, sympathize and assure that something will be done. 2. Talk with the professor that gave the unemployed man access to the building. 3. Speak with higher administration to defuse the situation.	I would definitely expect them to listen seriously and not undermine what I am saying by laughing it off or dismissing it. I would want them to reassure me that they believe me and they will make sure the issue is resolved.	It would be nice for them to reassure confidentiality and that my job would be safe.	Frustrated, sad	To not give people excuses for bad behavior	Probably similarly, trying to defuse the situation myself at first. But then I hope that I would bring it up to HR.	I think the responses are essentially the same. To listen and believe me, give me some reassurance, and take action. In this case, telling Amit to treat women in the lab more fairly and appropriately.	I would appreciate being attentively and seriously listened to, and gently reassured that they will follow through on the issue.	I'd want them to talk to Amit in general terms but not single out me or Jasleen to avoid Amit taking his anger out on a specific person. And I would hope for reassurance that if Amit did overreact that he would have my back.	Female	No	No	White		Yes		Other	F32	Unavailable	Washington University	Diana	Sai Li
Empathy. I myself have been sexually assaulted (and have known many others who have been), but never in the work place. That adds an additional level of complexity to sexual harrassment, especially when you are surrounded by people who don't believe you.	I wish I could say that I learned more about this happening or how most people respond; sadly, none of it surprised or shocked me.	At my lab as a postdoc? I have the privilege of being a white (queer) man in my department who is extremely well-respected and from a reasonably powerful lab. This University was where I did my PhD and I was super well-connected politically... and people knew it. Nevertheless, if I had this happen to me, I'd be throwing myself at the mercy of my advisors. While acknowledging that the University e…	1. Make sure the appropriate Title IX, etc. channels are alerted to this. 2. Institute lab permissions to make sure that offending individuals do not have access to victims in their personal work environment (i.e. laboratory) and ensure they have a secondary person (even if it's an undergraduate mentee or just... another human!) with them in situations where they might be put in contact w/ this i…	See above for some concrete actions -- I've seen a LOT of sexual assault cases in the University of California system, and it's amazing how much mentors hands are tied from even separating trainees. A lot of this change needs to happen in higher circles (i.e. administration) in actually following through with protecting students.	Asking what my needs are (https://baynvc.org/list-of-needs/ ) and weighing in on how well they can help meet (or if they cannot!) meet those needs. Being direct is super important in these situations.	A lot of it comes down to making sure that the mentee has a clear on-ramp to file complaints if they want to, and then making accommodations in scheduling so that they can effectively pursue that complaint. Mentors often have negative incentives to give trainees time: academic funding has plummeted, etc. We need structural reorganization to the publish-or-perish way that academia works if we want…															K99	Other Basic Sciences	University Of California Berkeley	Sarah
uncomfortable	that even seemingly small acts can greatly affect someone's mental health	I may have laughed it off, but then it could have happened to someone else	'-explicitly establishing a lab environment where everyone respects each other -holding quarterly meetings to check in on students' wellbeing outside of lab work -having an open-door policy where students feel comfortable talking - and then taking action, not just listening	'-talking to Simon separately about how to conduct himself in lab -asking me how I could feel more comfortable in the lab (ie, moving desks) -taking care when hiring new members, that they understand the lab culture	"Your feelings are valid and I will listen to you/take steps to make sure you feel comfortable and confident moving forward"	Encourage other lab members to stand up for each other and intervene when one of them is being harassed.															F31	Unavailable	Children'S Research Institute	Sarah
																					K99	Unavailable	Beth Israel Deaconess Medical Center

## Sheet: Feelings
How did you feel while watching the video of [Field-Video_Cond]?	How did you feel while reading the transcript of [Field-Trans_Cond]?	What is your gender? - Selected Choice	Do you identify as transgender?	Are you of Hispanic, Latine, or Spanish origin?	What is your race? (Check all that apply) - Selected Choice	What is your race? (Check all that apply) - Other - Text	Are you an American citizen? - Selected Choice	Are you an American citizen? - No (if no, what is your country of citizenship?) - Text	What degree are you currently seeking?	Activity	Department	Org Name	Video_Cond	Trans_Cond
Disturbed, but honestly not surprised. I see and hear of similar situations frequently, at my own university even.	Sad mostly - the feeling of numbness and survival mode feels similar to me. Angry that the university chose not to do anything even when things were reported in the proper way. Instead choosing to reward the student and move them along. But again, not surprised	Female	No	No	White		Yes		Ph.D.	F31	Internal Medicine/Medicine	Wake Forest University Health Sciences	Diana	Brian
I felt empathy for Sarah when she was describing her interaction with Simon, but I felt most empathy for her when she was describing the effects of the interaction on how she approached working in the lab afterwards. It was frustrating to hear how Mike didn't offer any helpful words or insight and that she felt she had to stop dressing nice and even doing her hair in a new way.	I was very frustrated reading the transcript. I also feel as though I had a very similar experience in my lab. I am not a woman, so I don't typically receive the type of sexual harassment that was described in the transcript, but I did see it happening to a lab mate of mine. Very similar scenario, although it was a postdoc who was being harassed by our lab manager, who would basically say she did…	Male	No	No	White		Yes		Ph.D.	F31	Public Health & Prev Medicine	Virginia Polytechnic Inst And St Univ	Sarah	Sai Li
I felt sympathetic. I've heard stories like this frequently.	Frustrated that the mentor, department, and institution didn't support Brian	Female	No	No	White		Yes		Ph.D.	F31	Dentistry	University Of Texas Hlth Science Center	Sarah	Brian
I sympathized with her - that is an uncomfortable situation! It's not a particularly surprising one though	I felt disgusted at Amit's behavior and felt for both Sai and Jasleen.	Female	No	No	White		Yes		Ph.D.	F31	Biostatistics & Other Math Sci	George Washington University	Sarah	Sai Li
Saddened, heard too many stories from women in STEM that are similar	That it is relatable to a few instances I experienced in the past, angry	Female	No	No	White		Yes		Ph.D.	F31	Physiology	Wake Forest University Health Sciences	Sarah	Sai Li
Feel sorry for her. Sucks that she no longer feels safe going into lab to do her work, and that she feels like she is not even welcome in the lab of her advisors anymore because of this thing that happened to her (that was not her fault). Also sucks that her labmates and advisors didn't understand or seem to care that this happened to her. Everyone should feel safe and valued and respected in the…	Frustrated and anxious. I feel like this is a common situation that women in science find themselves in and it is not right.	Male	No	Yes	American Indian, Native American, First Peoples,Black, African American, African Caribbean,White		Yes			K99	Psychology	University Of Missouri-Columbia	Sarah	Sai Li
I'm angered and empathetic towards her. But what I hate is that I'm not shocked. As I start my PhD journey her video resonates with me and being able to find my voice to stand up for myself is something I'm seeing is very important. I'm so sad that she had to go through this and that this experience changed her journey/pivoted her passion.		Female	No	Yes	Black, African American, African Caribbean		Yes		Ph.D.	F31	Public Health & Prev Medicine	New York University	Diana	Brian
sad, disappointed, mad, upset, defensive, empathetic, "I've been there",	sad, depressed, hopeless, mad, don't want to work, science is less fun	Female	No	No	White		Yes		Other	F32	Neurosurgery	University Of Pennsylvania	Sarah	Brian
I felt her sadness and frustration. Her story made me angry; it seemed like people in positions with more power than Diana were abusing that power, or at least not using it to help others. It was devastating to hear that she dropped out of her graduate program, forgoing her dream of becoming a professor.	I felt sad and angry for Brian. Like Diana, he also had to deal with an unsupportive supervisor who was not immediately willing to address his concerns of harassment.	Female	No	No	White		Yes		Other	F32	Physical Medicine & Rehab	University Of Minnesota	Diana	Brian
First impressions from the video, I did not feel good about it. It very much frustrated me that no one took it seriously until it happened to a male faculty in the department. The part that sticks out to me is that he had been fired previously and under mysterious circumstances. From my own past experience, there was a faculty hired under mysterious circumstances that the department head tried to…	I felt very understanding of her story and annoyed that Jim didn't be the boss and sort things out. Sai Li definitely brought it to his attention. I'm sure she wasn't the only one, and he clearly knew something was off.	Male	No	No	White		Yes		Ph.D.	F32	Physiology	Baylor College Of Medicine	Diana	Sai Li
Very upset because its only one of many stories like this that I have heard and Diana did not deserve to get failed by so many people.	Angry. Frustrated.	Female	No	No	White		Yes		Ph.D.	F31	Biostatistics & Other Math Sci	Rice University	Diana	Sai Li
Angry, at a loss for words.	Annoyed.	Male	No	No	White		Yes		MD/PH.D	F30	Biomedical Engineering	Northwestern University	Diana	Sai Li
I felt like this story was very familiar and i've heard it or some version of it from many female friends										K99	Internal Medicine/Medicine	University Of Alabama At Birmingham	Diana
Concerned about her and made me wonder how many people drop out of programs because their voices are not heard										F31	Psychology	University Of Washington	Diana
I felt upset on her behalf and disappointed in the system, but unfortunately not surprised. It was particularly infuriating how little support she received after the incident.										F32	Genetics	Yale University	Sarah
I felt sad, angry and frustrated										F32	Unavailable	University Of Minnesota	Diana	Sai Li
Felt understanding and empathy for her situation. I have been in a similar situation where you don't want to draw any more unnecessary attention to yourself by bringing it up but also feel like something should be done and ultimately feeling lost about what to do.	It made me angry for her and her lab mates that her mentor wasn't willing to stand up for his personnel. I felt that she was being taken advantage of by her post-doc and treated like a child by her mentor, something that I see happen to women in the lab a lot.	Female	No	No	White		Yes		Ph.D.	F31	None	University Of Pennsylvania	Sarah	Sai Li
Uncomfortable, sad for Diana, mad at the situation, disgusted by what she went through, powerless as in - this is a "typical academia" situation,	Angry, mad that it got to the point of him being severely traumatized, shocked that the lab tolerated it, shocked about the incompetence of the PI	Female	No	No	White		No (if no, what is your country of citizenship?)	Germany	Other	K99	Anesthesiology	Stanford University	Diana	Brian
Frustrated, angry, sorry for her	Frustrated, sad	Female	No	No	White		Yes		Other	F32	Unavailable	Washington University	Diana	Sai Li
Empathy. I myself have been sexually assaulted (and have known many others who have been), but never in the work place. That adds an additional level of complexity to sexual harrassment, especially when you are surrounded by people who don't believe you.										K99	Other Basic Sciences	University Of California Berkeley	Sarah
uncomfortable										F31	Unavailable	Children'S Research Institute	Sarah
										K99	Unavailable	Beth Israel Deaconess Medical Center

## Sheet: Learn
What did you learn from [Field-Video_Cond]'s story?	What did you learn from [Field-Trans_Cond]'s story?	What is your gender? - Selected Choice	Do you identify as transgender?	Are you of Hispanic, Latine, or Spanish origin?	What is your race? (Check all that apply) - Selected Choice	What is your race? (Check all that apply) - Other - Text	Are you an American citizen? - Selected Choice	Are you an American citizen? - No (if no, what is your country of citizenship?) - Text	What degree are you currently seeking?	Activity	Department	Org Name	Video_Cond	Trans_Cond
That everyone feels the same sort of numbness or inability to speak in those situations.	Even when things are technically treated appropriately by the PI, there are still other adminstrative factors at play that can minimize the situation. Without your PI really being an advocate for you, things can slip through the cracks and the university will always seek that route.	Female	No	No	White		Yes		Ph.D.	F31	Internal Medicine/Medicine	Wake Forest University Health Sciences	Diana	Brian
I learned that it's not always easy to tell what someone may consider harassment from their personal point of view. If I had been a bystander, I might not have realized how uncomfortable Simon made Sarah feel, although it is hard to understand the tone and body language with only Sarah recounting the events.	I learned that many mentors are no help at all, and they give way too much credit to scientists that are higher ranked in the lab than the students.	Male	No	No	White		Yes		Ph.D.	F31	Public Health & Prev Medicine	Virginia Polytechnic Inst And St Univ	Sarah	Sai Li
Her story highlighted the long term effects of interactions like this (eg changing her clothes, hours she works, etc.). These are extra burdens for her on top of an already strenuous program.	You could do everything right but still have the institution let you down.	Female	No	No	White		Yes		Ph.D.	F31	Dentistry	University Of Texas Hlth Science Center	Sarah	Brian
I learned the details of her story, but not much beyond that though I've also certainly heard similar stories in the workplace and experienced similar uncomfortable situations outside of the workplace.	I don't think I learned anything new, beyond the details of this story in particular.	Female	No	No	White		Yes		Ph.D.	F31	Biostatistics & Other Math Sci	George Washington University	Sarah	Sai Li
Harassment happens often	There are mentors who will not listen and continually make excuses for students or postdocs	Female	No	No	White		Yes		Ph.D.	F31	Physiology	Wake Forest University Health Sciences	Sarah	Sai Li
we should be mindful of how we approach/interact with people that don't know us as we go into their spaces. try to make clear our intentions and minimize the likelihood that we are perceived as a threat. guys can be clueless sometimes about how threatening our presence can be. as advisors, we should check-in with our students about how they are feeling about the lab and their safety, belonging, e…	Being confrontation-averse as the PI of a lab is recipe for your lab to be a toxic place.	Male	No	Yes	American Indian, Native American, First Peoples,Black, African American, African Caribbean,White		Yes			K99	Psychology	University Of Missouri-Columbia	Sarah	Sai Li
I didn't learn anything new- just unfortunately another version of stories I've previously heard. But what you can take a way is keep telling your story over and over because there will be someone jay will be able to support you through this process. I hate that the person originally scoffed the situation and it took weeks or months before they stepped in- that's weeks and months of unnecessary t…		Female	No	Yes	Black, African American, African Caribbean		Yes		Ph.D.	F31	Public Health & Prev Medicine	New York University	Diana	Brian
Another story about social/sexual misconduct that is (1) inappropriate and (2) incorrectly addressed	Lack of support from a superior/department/university when the victim brings up the events is one of the worst parts.	Female	No	No	White		Yes		Other	F32	Neurosurgery	University Of Pennsylvania	Sarah	Brian
I learned that harassment can be insidious. Gary was invited to join the lab because he knew the PI, and that personal connection made it hard for him to be held accountable for his actions. He wasn't openly groping lab members or posting lewd pictures; his version of harassment was more subtle and might not have attracted attention from those with the ability to stop it.	Sexual harassment can come from peers and not just people in power. It can be just as challenging to resolve issues of harassment when the perpetrator is a peer as it is when the perpetrator is someone in a position of authority.	Female	No	No	White		Yes		Other	F32	Physical Medicine & Rehab	University Of Minnesota	Diana	Brian
It unfortunately reinforces in my mind gender norms and standards held in academia are still not where I think they really are. I thought things were getting better. I've very rarely seen blatant issues (see my answer above). I feel like I see pretty rarely see the more common microaggressive forms of sexism or gender bias.	I didn't really learn much. I've seen this behavior several times, luckily never up close, and while they weren't all this bad, if you mixed and matched the experiences/stories, they would have all the key elements of this story.	Male	No	No	White		Yes		Ph.D.	F32	Physiology	Baylor College Of Medicine	Diana	Sai Li
One persons perhaps seemingly small actions can have a large rippling effect on someone's life.	Problems only get worse when you do not address them.	Female	No	No	White		Yes		Ph.D.	F31	Biostatistics & Other Math Sci	Rice University	Diana	Sai Li
Nothing that I didn't know already about the reluctance of those in charge to make drastic changes or admit mistakes unless they are personally affected.	Nothing I didn't already know regarding mentor's avoidance of confrontation.	Male	No	No	White		Yes		MD/PH.D	F30	Biomedical Engineering	Northwestern University	Diana	Sai Li
That this scenario isn't unique to where I went to grad school										K99	Internal Medicine/Medicine	University Of Alabama At Birmingham	Diana
To make sure that the students are heard and to ensure that they feel safe in the lab spaces. Also having departmental oversight from another department to make sure that the voices of the students are heard.										F31	Psychology	University Of Washington	Diana
Admittedly, I started the video expecting a worst case scenario of harassment in a lab setting, which often tends to be the go-to example for sexual harassment training videos. Her story was more resonant than that, and emphasizes how any sexual harassment incident, regardless of perceived "degree," can have significant impacts on the target, create immense discomfort at work, and negatively impa…										F32	Genetics	Yale University	Sarah
That our academic system is flawed and has much bias toward white males. It had become increasingly concerning.										F32	Unavailable	University Of Minnesota	Diana	Sai Li
That we need to be respectful of everyone's feeling no matter how trivial they may seem to us. If someone is having an issue you need to take it seriously and not brush it off because you knew better or because it wouldn't bother you.	That there are a lot of situations where your mentor will not help you and it is up to you to stand up for yourself and your peers. That there needs to be a clear chain of command when situations like this arise. If your mentor will not deal with the situation there needs to be someone you can go to who will.	Female	No	No	White		Yes		Ph.D.	F31	None	University Of Pennsylvania	Sarah	Sai Li
Never let the slightest situation of harassment slip, find allies that help you make the case in front of the supposedly powerful men (i.e., female professor),	Speaking up early is important to not let a situation spiral into Brian's story	Female	No	No	White		No (if no, what is your country of citizenship?)	Germany	Other	K99	Anesthesiology	Stanford University	Diana	Brian
Sometimes it takes an outsider to step in	To not give people excuses for bad behavior	Female	No	No	White		Yes		Other	F32	Unavailable	Washington University	Diana	Sai Li
I wish I could say that I learned more about this happening or how most people respond; sadly, none of it surprised or shocked me.										K99	Other Basic Sciences	University Of California Berkeley	Sarah
that even seemingly small acts can greatly affect someone's mental health										F31	Unavailable	Children'S Research Institute	Sarah
										K99	Unavailable	Beth Israel Deaconess Medical Center

## Sheet: You Respond
If this had happened to you, how would you have responded?	If this had happened to you, how would you have responded?	What is your gender? - Selected Choice	Do you identify as transgender?	Are you of Hispanic, Latine, or Spanish origin?	What is your race? (Check all that apply) - Selected Choice	What is your race? (Check all that apply) - Other - Text	Are you an American citizen? - Selected Choice	Are you an American citizen? - No (if no, what is your country of citizenship?) - Text	What degree are you currently seeking?	Activity	Department	Org Name	Video_Cond	Trans_Cond
I don't know if I would have responded differently. She didn't do anything wrong, and I can feel myself feeling the same sense of powerless-ness. She told who was supposed to protect her and they didn't. I imagine I would have done all the same things.	Again probably similarly. He descrived very real feelings of just trying to survive and not make a scene. The notion of putting your head down and just getting to work is a very common theme in PhD students. When it became to much he reported appropriately and did everythign you should do.	Female	No	No	White		Yes		Ph.D.	F31	Internal Medicine/Medicine	Wake Forest University Health Sciences	Diana	Brian
I would have likely done the same thing that Sarah did: make an excuse to leave and avoid Simon until he was gone, and I also would have brought up how uncomfortable and strange the encounter was with my labmates.	I would have done what Sai Li did, try to address the problem with my mentor and console the student as best I could.	Male	No	No	White		Yes		Ph.D.	F31	Public Health & Prev Medicine	Virginia Polytechnic Inst And St Univ	Sarah	Sai Li
I would have talked to trusted friends and maybe a counselor. I would have tried to tell the PI too. I realistically would avoid Simon, especially being anywhere alone with him.	I would have gone to a counselor for my own mental health, but I would have done everything in my control to report him. I would've switched labs, mostly for having a toxic mentor.	Female	No	No	White		Yes		Ph.D.	F31	Dentistry	University Of Texas Hlth Science Center	Sarah	Brian
Honestly, probably pretty similarly. I don't think I would have said anything and have been lucky not to be hugely impacted by similar situations.	I probably would have tried to transfer labs. No researcher is worth an environment like this.	Female	No	No	White		Yes		Ph.D.	F31	Biostatistics & Other Math Sci	George Washington University	Sarah	Sai Li
Similarly to how Sarah responded	The same way, would have gone to the PI/mentor	Female	No	No	White		Yes		Ph.D.	F31	Physiology	Wake Forest University Health Sciences	Sarah	Sai Li
Probably very similarly to Sarah (try to get out of it, try to avoid the person, try to minimize interactions with them in the future)	Similarly to Sai Li. I would have tried to manage the situation as best I could so that I could keep doing my work.	Male	No	Yes	American Indian, Native American, First Peoples,Black, African American, African Caribbean,White		Yes			K99	Psychology	University Of Missouri-Columbia	Sarah	Sai Li
I do speak up pretty quickly and I'm very blunt. I've unfortunately been in situations similar to this but with athletic trainers and I'd immediately report it, set up boundaries and even went as far as always having a friend with me when I went to the trainers office to be wrapped up before playing. When I did feel uncomfortable I spoke to my coach and athletic director and by the next week we h…		Female	No	Yes	Black, African American, African Caribbean		Yes		Ph.D.	F31	Public Health & Prev Medicine	New York University	Diana	Brian
The same way. Seeking the support of peers/coworkers is typically the first thing that people do. It is critical that peers know how to respond and support each other.	The same as Brian. He tried to just continue his work, when things became unmanageable, he sought help.	Female	No	No	White		Yes		Other	F32	Neurosurgery	University Of Pennsylvania	Sarah	Brian
I would likely have felt helpless at first. I'm sure I would have experienced the same kind of stress that Diana felt. I would have gone to a trusted faculty member to tell them about the situation. I also would have gone to a conflict resolution center at my institution to be advised on how to handle the situation properly.	I would have reported the behavior to my adviser and institution. I would also have told about the attempted workarounds that Dr. Thompson initiated (rather than trying to solve the root of the problem).	Female	No	No	White		Yes		Other	F32	Physical Medicine & Rehab	University Of Minnesota	Diana	Brian
As someone who would not have tolerated being verbally abused, my gut reaction would be to scream back and maybe if it came to it, physical violence. Treat me like shit, I will treat you like shit back. To the latter part of the story, after all that, I probably would have been fed up like she was and quit.	If I had been in Sai Li's shoes, I think I would have responded pretty similar to her. I would have definitely been comforting to the rotation student. I would have definitely confronted Amit when he did shitty things. I don't know if I would have gone to Jim as quickly as Sai Li seemed to, but I definitely would have said something if Amit had continued his treatment of the rotation student like…	Male	No	No	White		Yes		Ph.D.	F32	Physiology	Baylor College Of Medicine	Diana	Sai Li
Like Diana I would have tried to be cordial with the man and likely would not have brought this to the attention of my advisor and the other professor (I have seen this not help other students and only hurt how professors view them). I would have warned other students and particularly tried to create allies with my labmates and officemates so I could feel more safe. If my advisor threatened me wi…	I do not have a problem with confrontation but I do not like it when people are upset with me or each other. I would have tried to confront the postdoc about why what he's doing/saying is wrong and tried to make him understand why this is upsetting to people. At the same time, I would have tried to help Jasleen feel better about her place in the lab and science. This situation would lead to a lot…	Female	No	No	White		Yes		Ph.D.	F31	Biostatistics & Other Math Sci	Rice University	Diana	Sai Li
I don't generally have an issue speaking out against grossly disturbing behavior no matter who it is. I am a white male so I'm generally listened to, though.	Probably similarly to Sai Li. Try to stand up for other lab members but honestly this has to come from the top.	Male	No	No	White		Yes		MD/PH.D	F30	Biomedical Engineering	Northwestern University	Diana	Sai Li
I would have told my PI and hoped she would help										K99	Internal Medicine/Medicine	University Of Alabama At Birmingham	Diana
I might have gone to the Ombudsman or dean of the school to report it to higher ups or the department chair in case it was not reported to them.										F31	Psychology	University Of Washington	Diana
To be honest, it would depend on where I was in my academic career. I also know that my current labmates are all extremely supportive and aware how harmful any degree of sexual harassment is, which makes a huge difference when responding to this. Because of that, I probably would have spoken with my labmates about the incident, to figure out an action plan and suss out if this was a pattern of be…										F32	Genetics	Yale University	Sarah
I would have been very frustrated and likely would have pushed for a resolution much harder, but I also understand that difference in power dynamics that makes this situation so difficult.										F32	Unavailable	University Of Minnesota	Diana	Sai Li
I would have done exactly as Sarah did and express my disinterest and if nothing else transpired I would not have brought it up again.	I would have been honest and insistent with my mentor and if he continued to do nothing I would complain to my graduate group chair, my department chair, and anyone else who might be able to help in this situation. While this may sour my relationship with my mentor, it is far more important to safeguard my sense of security and health as well as protect the more vulnerable members of my lab from …	Female	No	No	White		Yes		Ph.D.	F31	None	University Of Pennsylvania	Sarah	Sai Li
Being an outsider to the situation it is easy to say that I would have been more proactive in communicating what has happened, and not being ok with my PIs smiling the situation away. However, I can imagine that I would have endured the situation in the same way Diana did, because there are many borderline situations like this around us (as females) every day. However, I would have certainly not …	I would have spoken up at the point where the harasser would have started to touch me. I'm extremely sensitive to people overstepping my personal space, and this would have been the point of no return for my tolerance for this behavior. I would have made it a thing among the lab mates, so that they would not have been able to look away.	Female	No	No	White		No (if no, what is your country of citizenship?)	Germany	Other	K99	Anesthesiology	Stanford University	Diana	Brian
I think I would have responded pretty similarly, although I would have tried bringing it up to another faculty or administration at the university after my advisor didn't take me seriously.	Probably similarly, trying to defuse the situation myself at first. But then I hope that I would bring it up to HR.	Female	No	No	White		Yes		Other	F32	Unavailable	Washington University	Diana	Sai Li
At my lab as a postdoc? I have the privilege of being a white (queer) man in my department who is extremely well-respected and from a reasonably powerful lab. This University was where I did my PhD and I was super well-connected politically... and people knew it. Nevertheless, if I had this happen to me, I'd be throwing myself at the mercy of my advisors. While acknowledging that the University e…										K99	Other Basic Sciences	University Of California Berkeley	Sarah
I may have laughed it off, but then it could have happened to someone else										F31	Unavailable	Children'S Research Institute	Sarah
										K99	Unavailable	Beth Israel Deaconess Medical Center

## Sheet: Mentor Prevent
What steps would you want your mentor to take to prevent something like this from happening? List at least 3 things.	What is your gender? - Selected Choice	Do you identify as transgender?	Are you of Hispanic, Latine, or Spanish origin?	What is your race? (Check all that apply) - Selected Choice	What is your race? (Check all that apply) - Other - Text	Are you an American citizen? - Selected Choice	Are you an American citizen? - No (if no, what is your country of citizenship?) - Text	What degree are you currently seeking?	Activity	Department	Org Name	Video_Cond	Trans_Cond
Clear rules when entering any sort of lab employment that are punishable by immediate firing. It helps establish boundaries and a good culture and also gives the PI a clear cut line so it doesn't have to be a judgement call in the moment. Outlets for reporting these things - anonymously too if possible. Good vetting of personel before hiring. Have people meet with the lab independent of the PI to…	Female	No	No	White		Yes		Ph.D.	F31	Internal Medicine/Medicine	Wake Forest University Health Sciences	Diana	Brian
1. I would expect my mentor to have an idea of what was going on in the lab and who was present and any problems that particular people seem to cause. Based on what Mike said to Sarah, it seemed like Simon may have had a history of harassing women and asking for a date. 2. I would want my mentor to make sure that people who aren't currently a member of the group are only present in the lab during…	Male	No	No	White		Yes		Ph.D.	F31	Public Health & Prev Medicine	Virginia Polytechnic Inst And St Univ	Sarah	Sai Li
Include something in lab-onboarding about coming to them about harassment; sharing contacts for harassment in the lab/department; advocating for students where they can (calling out and not complying with behavior like this)	Female	No	No	White		Yes		Ph.D.	F31	Dentistry	University Of Texas Hlth Science Center	Sarah	Brian
1. Have really clear and explicit norms about interpersonal expectations (like the lab handbooks that some labs have put together & have statements about lab culture/expectations) 2. No one should have an isolated space away from everyone else where they can end up feeling trapped like that 3. Consider what outside collaborators are brought into the lab	Female	No	No	White		Yes		Ph.D.	F31	Biostatistics & Other Math Sci	George Washington University	Sarah	Sai Li
Be clear that this type of behavior will not be tolerated, set clear boundaries (i.e. coworkers need to be treated with respect), and to have a conversation with all incoming students about this	Female	No	No	White		Yes		Ph.D.	F31	Physiology	Wake Forest University Health Sciences	Sarah	Sai Li
Communicate with lab staff whenever I am bringing in people they don't know into the lab spaces. Communicate with incoming people about how they should interact with my staff. Be present when bringing those new people into the lab and model how you expect them to interact with your labstaff (professionally, respectfully).	Male	No	Yes	American Indian, Native American, First Peoples,Black, African American, African Caribbean,White		Yes			K99	Psychology	University Of Missouri-Columbia	Sarah	Sai Li
Workshops around sexual harassment for all employees and students Weekly/bi weekly check in At least two people in labs at all times	Female	No	Yes	Black, African American, African Caribbean		Yes		Ph.D.	F31	Public Health & Prev Medicine	New York University	Diana	Brian
1. There should have been a meeting about sexual harassment before this transpired. The PI should start an open dialogue approximately annually (depending on lab turn-over) about types of harassment, how to handle it, who is responsible, and consequences for completing it. 2. If the PI invites outside individuals into the lab space, s/he should keep track of where they are in the building and not…	Female	No	No	White		Yes		Other	F32	Neurosurgery	University Of Pennsylvania	Sarah	Brian
1. Require anti-sexual-harassment training as part of the onboarding process for all lab members. 2. Cultivate an atmosphere of respect and responsibility in the lab. 3. Make it clear to all lab members that they can report instances of harassment to the PI without fear of retaliation, but also give them other resources for reporting in case they feel uncomfortable going to the PI first.	Female	No	No	White		Yes		Other	F32	Physical Medicine & Rehab	University Of Minnesota	Diana	Brian
1. I would have wanted my mentor to better vet candidates, especially in hiring someone who was recently fired. Why was he fired? 2. I would have wanted my mentor to listen to me if I went to them and described the situations that were happening on the day-to-day in the beginning of the story, and definitely would have listened to the big incident part. 3. Early parts of the story, Gary was being…	Male	No	No	White		Yes		Ph.D.	F32	Physiology	Baylor College Of Medicine	Diana	Sai Li
1. Do not let random people with no affiliation with the university to work in the lab (they may not have much to lose and there's even less of an "HR" to manage them). 2. Create an environment where a student feels they can talk about problems that extend beyond just research results. 3. Be more aware of the kind of people you are allowing in your research group. Sometimes there are red flags in…	Female	No	No	White		Yes		Ph.D.	F31	Biostatistics & Other Math Sci	Rice University	Diana	Sai Li
Absolutely NEVER hire people with sketchy backgrounds because they're a friend of a friend or acquaintance, this happens way too often even with terrible students/scientists. Be proactive about creating a supportive lab environment. The advisor should be in-tune with what is going on in terms of lab/interlab dynamics.	Male	No	No	White		Yes		MD/PH.D	F30	Biomedical Engineering	Northwestern University	Diana	Sai Li
regularly check in on how students are doing/how things are going in lab, listen to people when they bring up issues and regularly discuss appropriate lab culture at lab meetings (foster a good culture in lab)									K99	Internal Medicine/Medicine	University Of Alabama At Birmingham	Diana
First, have a talk with the department chair. Second, stop access to the lab of people that make the students feel unsafe Third, find resources for the student so they can access them to focus on their mental health									F31	Psychology	University Of Washington	Diana
(1) A set lab policy for open discussions about harassment and general interpersonal conflicts. (2) Direct communication regarding acceptable vs unacceptable behavior in a workplace. (3) Actively checking in with everyone in the lab, to encourage open communication about any sources of discomfort. (4) Evidence that seniority is not protective of harassment or other harmful behaviors.									F32	Genetics	Yale University	Sarah
Discuss problems like this often. Ensure that there is a 3rd party individual that we can seek to report and discuss such matters Create a better environment that doesn't make people fear bringing things like this up									F32	Unavailable	University Of Minnesota	Diana	Sai Li
I would want them to make it clear that they are here to help and support their students no matter what the issue to make it easier to come to them for help or advice. I would want them to have a clear and obviously stated policy on harassment and abuse in the workplace that could be cited in instances like this. I would want them to be able to take action when complaints do come up and not simpl…	Female	No	No	White		Yes		Ph.D.	F31	None	University Of Pennsylvania	Sarah	Sai Li
- Listen carefully without judgement and look at the situation from the reporting person's view - Confront the harassing employee to explain the situation, and discuss steps for this to not repeat. Set up an improvement plan with deadline - Involve HR - Organize a lab/department/floor meeting to re-emphasize code of conduct (supported by HR)	Female	No	No	White		No (if no, what is your country of citizenship?)	Germany	Other	K99	Anesthesiology	Stanford University	Diana	Brian
1. Make sure that all lab members know they can come to their mentor with tough issues such as this. 2. Keep a separate lock to the lab 3. Raise concern with the other professor over letting an unemployed person hang out in their lab.	Female	No	No	White		Yes		Other	F32	Unavailable	Washington University	Diana	Sai Li
1. Make sure the appropriate Title IX, etc. channels are alerted to this. 2. Institute lab permissions to make sure that offending individuals do not have access to victims in their personal work environment (i.e. laboratory) and ensure they have a secondary person (even if it's an undergraduate mentee or just... another human!) with them in situations where they might be put in contact w/ this i…									K99	Other Basic Sciences	University Of California Berkeley	Sarah
'-explicitly establishing a lab environment where everyone respects each other -holding quarterly meetings to check in on students' wellbeing outside of lab work -having an open-door policy where students feel comfortable talking - and then taking action, not just listening									F31	Unavailable	Children'S Research Institute	Sarah
									K99	Unavailable	Beth Israel Deaconess Medical Center

## Sheet: Mentor Address
If this had happened to you, what steps would you want your mentor to take to address it? List at least 3 things.	What would you have wanted your mentor to do in this situation? Recall your response from the previous video. Are there any new or additional steps that you would have wanted your mentor to take in this situation?	What is your gender? - Selected Choice	Do you identify as transgender?	Are you of Hispanic, Latine, or Spanish origin?	What is your race? (Check all that apply) - Selected Choice	What is your race? (Check all that apply) - Other - Text	Are you an American citizen? - Selected Choice	Are you an American citizen? - No (if no, what is your country of citizenship?) - Text	What degree are you currently seeking?	Activity	Department	Org Name	Video_Cond	Trans_Cond
Immediately listen and interact to remove the person to stop any potential interactions during an investigtion Formal Title IX investigation Fire them, don't just try to pawn them off to another lab where they can continue the same behavior. and definitely don't recommend them somewhere.	Similar steps - but after that initial report, continue to fight for me. Advocate for my well-being and not the well-being of the harrasser. They should not get to leave early unscathed to a cushy job where they can do the same thing.	Female	No	No	White		Yes		Ph.D.	F31	Internal Medicine/Medicine	Wake Forest University Health Sciences	Diana	Brian
1. I would want to feel safe addressing the incident with my mentor first, meaning they are approachable and open to talking to all issues in the lab, not just experimental. 2. My mentor should follow up with Simon and Sarah, explain to both that Simon's behavior was inappropriate and set boundaries for when either is present in the lab. 3. Report the incident appropriately through the right chan…	The mentor should have immediately stepped in the first time Amit made a student cry. At the very least he should have gotten to the bottom of why she was crying, whether it was actually something demeaning Amit said or if maybe she was having a bad day and the stress of her first two rotations going poorly added to her feelings of inadequacy. However, based on what Sai Li said Amit's response wa…	Male	No	No	White		Yes		Ph.D.	F31	Public Health & Prev Medicine	Virginia Polytechnic Inst And St Univ	Sarah	Sai Li
Talk to Simon about it with a warning that next time it would be reported; sharing title IX contact info; talk to the entire lab about harassment without singling me out	In this situation, it seemed like talking to the mentor was no help. I would go to the department chair, title IX, or Dean of student success	Female	No	No	White		Yes		Ph.D.	F31	Dentistry	University Of Texas Hlth Science Center	Sarah	Brian
1. Express support and being welcome 2. Potentially, rearrange my workspace, depending on if that would help 3. If there isn't already explicit norms about behavior in the department/lab, create that	In this case, since Amit is a current member of the lab, I would want him to receive some sort of consequences. He should not be supervising a rotation student and frankly,	Female	No	No	White		Yes		Ph.D.	F31	Biostatistics & Other Math Sci	George Washington University	Sarah	Sai Li
Have a private meeting with the student who was the harasser, have a private meeting with myself so we can discuss how this made me feel, set up rules in the lab.	Same as the last	Female	No	No	White		Yes		Ph.D.	F31	Physiology	Wake Forest University Health Sciences	Sarah	Sai Li
Ask me how I'm feeling and probe whether I am comfortable sharing more information about the situation. Communicate with the person that made me feel unsafe, and others in the lab, about the expectations for professional and respectful interactions among all staff in the lab and in general so as to prevent this kind of thing from happening again to me/others. Ask me how they can help me move forw…	Mentor needed to step in as soon as Sai Li raised concerns. Amit should not have been allowed to continue mentoring that rotation student. PI should have taken over mentoring immediately and shut down that abusive situation. PI also should tell Amit that sloppyness in the lab is putting himself and other people at risk and that is not OK. PI needs to train Amit that safety in the lab is important…	Male	No	Yes	American Indian, Native American, First Peoples,Black, African American, African Caribbean,White		Yes			K99	Psychology	University Of Missouri-Columbia	Sarah	Sai Li
Listen to my story Report the issue Termination		Female	No	Yes	Black, African American, African Caribbean		Yes		Ph.D.	F31	Public Health & Prev Medicine	New York University	Diana	Brian
1. Listen with compassion and understanding. Seek and relay resources to ensure that all people have a safe, comfortable working environment where science and respect are prioritized. 2. Bar Simon from entering into the building again for any future collaborations/events. 3. Hold an emergency lab meeting where the PI reviews harassment definitions, examples, protocols, and consequences. The PI sh…	The PI should have supported Brian to make sure that all people feel respected so they could complete their work. The PI should have listened to and believed Brian about his experience. In this case, the PI should have still reported the event to the university, but she should have done it in a better way to protect Brian. In the first instance where the PI observed any inappropriate behavior, sh…	Female	No	No	White		Yes		Other	F32	Neurosurgery	University Of Pennsylvania	Sarah	Brian
1. Listen to my account and believe my side of the story. 2. Discuss Gary's behavior with him so that he knows it is unacceptable. 3. If Gary didn't change his behavior, remove him from his position.	I would have wanted my mentor to respond similarly to what I wrote for the previous situation.	Female	No	No	White		Yes		Other	F32	Physical Medicine & Rehab	University Of Minnesota	Diana	Brian
1. After the big incident, I would have wanted my mentor to call in HR or whoever needs to be involved, because that was unacceptable. 2. I would have liked that a mentor would know Title IX office needs to get involved. 3. I would have liked that a mentor would be more compassionate for a student after such a traumatic incident occurred.	I would have very much liked my mentor to step up and make a response to Amit. Tell Amit this is not how we treat mentees, female or male. Unlike in the first video, Jim in this video did recognize that there was an issue present, but dismissed it as something cultural and somehow okay. I feel like that's somehow worse. The first one, they dismissed her because they didn't seem to believe her tha…	Male	No	No	White		Yes		Ph.D.	F32	Physiology	Baylor College Of Medicine	Diana	Sai Li
1. Check in with other members of the research group and other women in the department. Do they feel safe? Are they also having similar experiences? 2. Change the locks on my lab. 3. Make sure all equipment and supplies are stocked so there's no need to go to the other laboratory. 4. Suggest to the other professor that it is time for Gary to leave the university. Note: I would not want him moved …	1. The PI sound not have used cultural differences to excuse this behavior. 2. The PI should have removed Jasleen from the Postdocs supervision. 3. The PI should have reassured Jasleen of her research potential. Positive words of reinforcement go a long way.	Female	No	No	White		Yes		Ph.D.	F31	Biostatistics & Other Math Sci	Rice University	Diana	Sai Li
If something happens in front of students or witnesses, it should be an automatic termination as there is no question of what happened and a gross disregard of personal boundaries. Mentors should have more pull to get things moving in the right direction and they should use it. Absolutely under no circumstances should they blame decreased productivity on the student affected.	Take action, shut this stuff down as soon as it begins, goddammit. The sheer unwillingness to do anything uncomfortable unless it directly benefits them is always shocking.	Male	No	No	White		Yes		MD/PH.D	F30	Biomedical Engineering	Northwestern University	Diana	Sai Li
Document this with the department/school, check in on me frequently and make sure we had no joint projects/didn't have to be alone together										K99	Internal Medicine/Medicine	University Of Alabama At Birmingham	Diana
Stop Gary's access Change the locks on the lab Promote team spirit in the group so that the student can confide in other people easily to report these issues to their colleague										F31	Psychology	University Of Washington	Diana
(1) Communicate with the entire lab what acceptable vs unacceptable behavior is, (2) emphasize any open door policy for discussing harassment/conflicts/discomforts in lab, including resources external to the mentor/lab structure, (3) firm reminders of/lesson on support structures within the lab/appropriate responses to labmates reporting/describing harassment										F32	Genetics	Yale University	Sarah
I expect them to be an advocate for me validate my concerns and feelings ensure that this does not get pushed under the rug and make an actual impact quickly										F32	Unavailable	University Of Minnesota	Diana	Sai Li
I would want them to be open to hearing about potential oversights in their lab and not get defensive. I would want them to listen to my concerns with empathy and take them seriously. I would want them to take action by telling the aggressor this behavior is not acceptable and will be punished if it continues in the future. I would want them to refresh the entire lab on the rules and ethics of th…	I would have wanted them to take the complaint seriously. Too often men brush off women's complaints as trivial and childish when they are quite serious. I would have wanted him to explicitly implement expectations for a respectful and harassment free work environment and discuss it with the lab. I would have wanted him to discuss the situation with his post-doc and take action if the abuse did n…	Female	No	No	White		Yes		Ph.D.	F31	None	University Of Pennsylvania	Sarah	Sai Li
'- Involve HR - Set clear expectations and start a performance improvement plan with the harasser (supported by HR) - Proactively communicate with the lab and collaborators about the lab's values and expectations	'- The mentor should have stepped in in the situations of verbal or physical harassment.	Female	No	No	White		No (if no, what is your country of citizenship?)	Germany	Other	K99	Anesthesiology	Stanford University	Diana	Brian
1. Actually listen to me, sympathize and assure that something will be done. 2. Talk with the professor that gave the unemployed man access to the building. 3. Speak with higher administration to defuse the situation.	I think the responses are essentially the same. To listen and believe me, give me some reassurance, and take action. In this case, telling Amit to treat women in the lab more fairly and appropriately.	Female	No	No	White		Yes		Other	F32	Unavailable	Washington University	Diana	Sai Li
See above for some concrete actions -- I've seen a LOT of sexual assault cases in the University of California system, and it's amazing how much mentors hands are tied from even separating trainees. A lot of this change needs to happen in higher circles (i.e. administration) in actually following through with protecting students.										K99	Other Basic Sciences	University Of California Berkeley	Sarah
'-talking to Simon separately about how to conduct himself in lab -asking me how I could feel more comfortable in the lab (ie, moving desks) -taking care when hiring new members, that they understand the lab culture										F31	Unavailable	Children'S Research Institute	Sarah
										K99	Unavailable	Beth Israel Deaconess Medical Center

## Sheet: Mentor Affirmations
If this had happened to you, what types of positive affirmations (verbal or physical) from your mentor would have made you feel more supported, included, or welcomed as you were going through the experience?	If this had happened to you, what types of affirmations (verbal or physical) from your mentor would have made you feel more supported, included, or welcomed as you were going through the experience?	What is your gender? - Selected Choice	Do you identify as transgender?	Are you of Hispanic, Latine, or Spanish origin?	What is your race? (Check all that apply) - Selected Choice	What is your race? (Check all that apply) - Other - Text	Are you an American citizen? - Selected Choice	Are you an American citizen? - No (if no, what is your country of citizenship?) - Text	What degree are you currently seeking?	Activity	Department	Org Name	Video_Cond	Trans_Cond
Basic listening skills so you feel heard and like some progress is being made to fix the situation. Also promises of safety. Maybe even sit in the lab more so make them feel more safe in their own work environemnt, or give permission to work remotely for a while.	Again basic support. Show that you are on my team with your words - don't say they should get to graduate because they're a good student. Listen to my wods when I say that you might be part of the problem and work to change that. But also show it with your actions by fighting administration and making sure my needs are placed above those of the university and harrasser.	Female	No	No	White		Yes		Ph.D.	F31	Internal Medicine/Medicine	Wake Forest University Health Sciences	Diana	Brian
I would expect my mentor to listen to my complaint first, and to at the very least confirm my feelings about the situation verbally. I would also expect my mentor to confirm that my safety is their number one priority in regards to the situation, not the former member of the lab or the research that was taking place.	I would expect to see consequences for Amit and have the rotation student put under the guidance of a different post doc or graduate student. No student deserves to be worried about getting belittled when they come into the lab every day.	Male	No	No	White		Yes		Ph.D.	F31	Public Health & Prev Medicine	Virginia Polytechnic Inst And St Univ	Sarah	Sai Li
Validating my feelings about what I went through; encouraging me to continue my normal schedule/work habits as I see fit; checking in/following up with me	I would want them to prioritize my success (eg picking my own schedule, etc), and do what they can to report him.	Female	No	No	White		Yes		Ph.D.	F31	Dentistry	University Of Texas Hlth Science Center	Sarah	Brian
Honestly I would probably not want to hear much from my mentor on this topic. I think just ongoing efforts to make sure the culture is inclusive of everyone and not accepting of sexual harassment, but absolutely would not want a further uncomfortable (even if supportive) conversation about a guy hitting on me at work.	I would want confirmation that this sort of harassment was not acceptable, even from members of another cultural background. I would want affirmation that I was a valued member of the lab. I would not need or want any physical expression from my mentor.	Female	No	No	White		Yes		Ph.D.	F31	Biostatistics & Other Math Sci	George Washington University	Sarah	Sai Li
Verbal remarks that carry the sentiment that this is not my fault, I would not like physical affirmations.	Same as the last	Female	No	No	White		Yes		Ph.D.	F31	Physiology	Wake Forest University Health Sciences	Sarah	Sai Li
Explicit verbal acknowledgement that it happened, that it was not my fault, and that it was wrong of the person who did it. Explicit verbal reassurance that this kind of behavior is not tolerated in the mentor's lab.	Mentor taking immediate action to learn more about the situation, and rectify it in whatever way possible, would have been an affirmation. Maybe the mentor asking Amit to work remotely while the mentor learned more about the situation or worked out a solution would have been good too.	Male	No	Yes	American Indian, Native American, First Peoples,Black, African American, African Caribbean,White		Yes			K99	Psychology	University Of Missouri-Columbia	Sarah	Sai Li
This is not your fault. I believe you and will support you through this.		Female	No	Yes	Black, African American, African Caribbean		Yes		Ph.D.	F31	Public Health & Prev Medicine	New York University	Diana	Brian
Quietly listen and try to empathize and understand. After asking if it is okay, take notes on when, where, who, how frequently these event(s) transpired. Connect me with resources at the department and university level to ensure I can continue my work. Emphasize that this behavior is not appropriate or tolerated in the lab/university setting. Emphasize that this was not my fault and that I am a v…	Calm, attentive, respectful listening when I reported an issue. An apology from the PI for building an environment where this behavior could happen. A clear statement that I did nothing wrong to invite or initiate this behavior. A clear statement that coming forward was the right thing to do for everyone. A promise from the PI to start prioritizing respect in the workplace	Female	No	No	White		Yes		Other	F32	Neurosurgery	University Of Pennsylvania	Sarah	Brian
Check-ins about how I was doing; offering to meet and talk; offering accommodations if I needed any outside follow-up (e.g., therapy/counseling); setting up a path forward with my studies and work	I would have liked my mentor to respond as I suggested for the video. I would also have wanted them not to do something like set up a calendar so that the perpetrator and I wouldn't be in the lab at the same time; that is just a band-aid and enables the perpetrator to continue with his harassment.	Female	No	No	White		Yes		Other	F32	Physical Medicine & Rehab	University Of Minnesota	Diana	Brian
I don't know if anything would have helped much, but things like you didn't do anything wrong, or what Gary did was unacceptable and won't be tolerated at our institution.	I don't think hearing anything from the mentor would have helped me. Perhaps just reassuring that the comments and treatment Amit is doing is all Amit and not how others feel. I think hearing that they were going to actually address the issue is more important to me.	Male	No	No	White		Yes		Ph.D.	F32	Physiology	Baylor College Of Medicine	Diana	Sai Li
I would want them to tell me that I did not deserve to get yelled at or treated that way. I would want them to react with shock and shame that something like that could happen during their supervision. I would want them to say they will talk to someone about this or file a report with the Title IX office. I would need action in order to feel like their words mean something.	1. Telling me I am good enough for the lab while using specific examples. 2. Working with me 1-on-1 to show me that they are invested in my research mentorship. 3. Show up in the lab more often to show they are invested in improving the lab atmosphere and to set people straight if they say something out of pocket.	Female	No	No	White		Yes		Ph.D.	F31	Biostatistics & Other Math Sci	Rice University	Diana	Sai Li
I honestly don't care about affirmations. I care about action.	I don't care about affirmations. I care about action.	Male	No	No	White		Yes		MD/PH.D	F30	Biomedical Engineering	Northwestern University	Diana	Sai Li
checking in on me regularly, asking me if there was anything else I'd like her to do										K99	Internal Medicine/Medicine	University Of Alabama At Birmingham	Diana
										F31	Psychology	University Of Washington	Diana
Repeated assurances that this behavior is not acceptable and will be addressed, apologies that this happened at all and for any lab culture that enabled it, and a clear outline of how to prevent this in the future + make me feel safer in the lab in the short and long terms, especially if I have an active role in contributing to this plan										F32	Genetics	Yale University	Sarah
Some sort of validation and action to make a difference										F32	Unavailable	University Of Minnesota	Diana	Sai Li
I would want to hear that they would take care of this and make sure it doesn't happen again in the future. I would want to hear that it is my right to feel safe in my lab and that I am in no way responsible for what has happened. I would want them to thank me for brining it to their attention and for them to ask me to come to them in the future if I have any further concerns.	I would have wanted them to believe me and tell me that this was unacceptable behavior. I would have wanted them to take action to resolve this situation, like sitting in the lab to observe the post-docs behavior and discuss the expectations for respect in this lab with him. I would have wanted him to address this with the victim of the abuse to reassure them that this is not true and not accepta…	Female	No	No	White		Yes		Ph.D.	F31	None	University Of Pennsylvania	Sarah	Sai Li
'- No judgement, but being taken seriously, words of affirmation that they are on my side - and then actions towards it - I would not have wanted any physical affirmation (e.g., hug, pad on the shoulder) - A physical removal of the harasser from the lab space would have probably been the strongest sign of affirmation	'- Being taken seriously and not seen as the "sensitive" person - "I see you, I hear what you say, I validate your experience"	Female	No	No	White		No (if no, what is your country of citizenship?)	Germany	Other	K99	Anesthesiology	Stanford University	Diana	Brian
I would definitely expect them to listen seriously and not undermine what I am saying by laughing it off or dismissing it. I would want them to reassure me that they believe me and they will make sure the issue is resolved.	I would appreciate being attentively and seriously listened to, and gently reassured that they will follow through on the issue.	Female	No	No	White		Yes		Other	F32	Unavailable	Washington University	Diana	Sai Li
Asking what my needs are (https://baynvc.org/list-of-needs/ ) and weighing in on how well they can help meet (or if they cannot!) meet those needs. Being direct is super important in these situations.										K99	Other Basic Sciences	University Of California Berkeley	Sarah
"Your feelings are valid and I will listen to you/take steps to make sure you feel comfortable and confident moving forward"										F31	Unavailable	Children'S Research Institute	Sarah
										K99	Unavailable	Beth Israel Deaconess Medical Center

## Sheet: Mentor Repercussions
If this had happened to you, what would you want your mentor to do to prevent you from experiencing negative repercussions from speaking up?	If this had happened to you, what would you want your mentor to do to prevent you from experiencing negative repercussions from speaking up?	What is your gender? - Selected Choice	Do you identify as transgender?	Are you of Hispanic, Latine, or Spanish origin?	What is your race? (Check all that apply) - Selected Choice	What is your race? (Check all that apply) - Other - Text	Are you an American citizen? - Selected Choice	Are you an American citizen? - No (if no, what is your country of citizenship?) - Text	What degree are you currently seeking?	Activity	Department	Org Name	Video_Cond	Trans_Cond
Remove the individual in question immediately to prevent violence or further harrassment during any investigations. Protect my privacy - not sharing information with people who don't need to know for investigation purposes.	Be an advocate with administration so I dont have to walk into those situations alone. This PI did a better job of removing the harrasser so there wouldnt be repercussions there, but there always can be when youre dealing with a big university trying to shove things under the rug.	Female	No	No	White		Yes		Ph.D.	F31	Internal Medicine/Medicine	Wake Forest University Health Sciences	Diana	Brian
I would want my mentor to thoughtfully address the situation with Simon and anyone in the reporting chain. Inevitably Simon would realize I was the reporter of the situation, but I would hope my mentor would make it clear that there should be no more interaction between us without others present or with my permission. I would also ask that non-members of the lab not be in the lab outside normal w…	I would expect confidentiality on their part, and again to go through the correct reporting avenues. And if the issue did come up again, I would expect them to side with the rotation student with no exceptions.	Male	No	No	White		Yes		Ph.D.	F31	Public Health & Prev Medicine	Virginia Polytechnic Inst And St Univ	Sarah	Sai Li
Speaking to the lab as a whole; confirming there is zero tolerance of that behavior; encouraging me to come forward if there are any further issues	Shut down micro aggressions instead of laughing along. Reporting right away. Following through with making harassment unacceptable.	Female	No	No	White		Yes		Ph.D.	F31	Dentistry	University Of Texas Hlth Science Center	Sarah	Brian
I'm going to be honest, I don't know that I would expect negative repercussions in any formal way since this isn't a student in the program anymore. I would worry that it would impact relationships with other grad students still in the program who are friends with this guy, but not sure what a mentor could do about that.	I would want to be guaranteed that my space in the program was safe, even if I had to leave the lab or my progress was hindered by the harassment.	Female	No	No	White		Yes		Ph.D.	F31	Biostatistics & Other Math Sci	George Washington University	Sarah	Sai Li
Encourage me to talk to the title 9 office, complete a report anonymously and not say anything to others	Same as the last	Female	No	No	White		Yes		Ph.D.	F31	Physiology	Wake Forest University Health Sciences	Sarah	Sai Li
Assure me that they will not "tell on me" when reprimanding the person whose behavior made me feel uncomfortable. Make clear that speaking up is good because it makes sure that the mentor can ensure a safe and respectful and welcoming environment for all lab members.	Explicit verbal acknowledgement that I was in the right for speaking up and assuring me that they weren't going to "tell on" me when confronting Amit	Male	No	Yes	American Indian, Native American, First Peoples,Black, African American, African Caribbean,White		Yes			K99	Psychology	University Of Missouri-Columbia	Sarah	Sai Li
Make the situation known but leaving out some specifics the community should be away of that professors wrong doings, but sparing the victim in the situation from excess trauma.		Female	No	Yes	Black, African American, African Caribbean		Yes		Ph.D.	F31	Public Health & Prev Medicine	New York University	Diana	Brian
Talk to lab regularly about this topic before events transpire. This makes it easier to revisit the topic if a situation occurs and puts less blame on the victim. Don't share specifics about the scenario, who was involved, or the consequences. Emphasize education on how all lab members are responsible for preventing this behavior.	Keep events, people, names, and consequences anonymous Start individual conversations with each lab member about their role in the lab's environment, their importance to the team, and their role in supporting each other. Have regular whole group meetings where harassment (including sexual) is discussed. These meetings and reminders are important to set a tone of intolerance for this type of behav…	Female	No	No	White		Yes		Other	F32	Neurosurgery	University Of Pennsylvania	Sarah	Brian
I would want my mentor to emphasize to the lab that the mentor would not tolerate retaliation against people who report experiencing harassment.	Like with the last scenario, I would want my mentor to set firm guidelines with each lab member during the onboarding process so that everyone knows that harassment is unacceptable and what the consequences will be for those who commit such behavior.	Female	No	No	White		Yes		Other	F32	Physical Medicine & Rehab	University Of Minnesota	Diana	Brian
I know faculty talk to each other, make it clear that the student didn't do anything wrong and correct people who think otherwise. Let the student know that you are doing this too. If someone is not going to listen, help shield the student from interactions or feeling the negative repercussions. If it's a committee member, see if you can have them removed for example.	If Amit was going to have a chip on his shoulder from the mentor telling him to knock it off, then just keep them separate. Maybe ask Amit to find another lab at the end of his contract if he can't interact with your lab members.	Male	No	No	White		Yes		Ph.D.	F32	Physiology	Baylor College Of Medicine	Diana	Sai Li
The most negative repercussions I would be worried about would be the ones from my advisor. If they support me and the people on my committee are not influenced by this situations then for the most I would feel good/safe. Other than that I would just want my advisor to defend me if anyone started to speak negatively about me or the situation.	Make sure the postdoc does not have any power over me in any way.	Female	No	No	White		Yes		Ph.D.	F31	Biostatistics & Other Math Sci	Rice University	Diana	Sai Li
Obviously, take my side.	Take my side, take definitive action. If there is pushback or retaliation, it's the mentor's job to navigate it. It should not affect my progress.	Male	No	No	White		Yes		MD/PH.D	F30	Biomedical Engineering	Northwestern University	Diana	Sai Li
advocate for me to the department/chair/dean										K99	Internal Medicine/Medicine	University Of Alabama At Birmingham	Diana
										F31	Psychology	University Of Washington	Diana
It depends on the events leading up to discussion with my mentor. I likely would have shared the incident with my labmates, but if I had gone directly to my mentor, I would prefer anonymity. If this was a pattern of behavior, I would hope the harasser would have to leave the lab. Barring that, the harasser would be reported, heavily warned, and directly told that another incident would lead to te…										F32	Genetics	Yale University	Sarah
They need to take the correct actions through HR or who ever the power that be are. The department should not be handling issues like this, it needs to be done through a nonbiased 3rd party group										F32	Unavailable	University Of Minnesota	Diana	Sai Li
Protecting my anonymity whenever possible and only speaking about this specific instance with the necessary parties. Make it clear that they are supportive of me and on the side of the victim of abuse/harassment. That they not make excuses for the aggressor and they not downplay the severity of the situation - especially in private meetings with the aggressor about the topic.	I would want them to keep the complaint as anonymous as possible and only discuss the specifics of the complaint with the necessary parties. I would want them to take ownership of the expectations and the rules broken. For example, say that this is not something they tolerate in their lab and the offense against one individual is also an offense against the lab and by extension themselves. That t…	Female	No	No	White		Yes		Ph.D.	F31	None	University Of Pennsylvania	Sarah	Sai Li
'- Keep the process confidential where necessary - Reconfirm lab values and processes in a lab meeting/training session hosted by HR to make clear that negative repercussions are not accepted in the culture of the lab - Not use my name or situation as the goat, but keeping the process objective and focused on the wrong doings of the harasser, not the suffering of the victim	'- Being extremely clear that verbal and physical violence are not tolerated -> there cannot be repercussions if the right thing was brought to attention - Lead by example	Female	No	No	White		No (if no, what is your country of citizenship?)	Germany	Other	K99	Anesthesiology	Stanford University	Diana	Brian
It would be nice for them to reassure confidentiality and that my job would be safe.	I'd want them to talk to Amit in general terms but not single out me or Jasleen to avoid Amit taking his anger out on a specific person. And I would hope for reassurance that if Amit did overreact that he would have my back.	Female	No	No	White		Yes		Other	F32	Unavailable	Washington University	Diana	Sai Li
A lot of it comes down to making sure that the mentee has a clear on-ramp to file complaints if they want to, and then making accommodations in scheduling so that they can effectively pursue that complaint. Mentors often have negative incentives to give trainees time: academic funding has plummeted, etc. We need structural reorganization to the publish-or-perish way that academia works if we want…										K99	Other Basic Sciences	University Of California Berkeley	Sarah
Encourage other lab members to stand up for each other and intervene when one of them is being harassed.										F31	Unavailable	Children'S Research Institute	Sarah
										K99	Unavailable	Beth Israel Deaconess Medical Center
