# Supplementary material for: Prevalence and Impact of Single-Day Events of Sexual Harassment, Racial Mistreatment, and Incivility on Biomedical Health Trainees: A Mixed-Methods Study
Source: Behav Sci (Basel). 2026 Mar 6;16(3):380. doi: 10.3390/bs16030380 (PMC13024630; doi:10.3390/bs16030380)
Supplement: Supplementary file 1 [file behavsci-16-00380-s001.zip › Supplementary Files/Study 2 Day1 and day 10 merged.xlsx]

## Sheet: Study 2 Day1 and day 10 merged
ID	Dem_Gend	Dem_Gend_TEXT	Dem_Tran	Dem_Hispanic	Dem_Race_AmerInd	Dem_Race_Asian	Dem_Race_Black	Dem_Race_Hawi	Dem_Race_White	Dem_Race_Other	Dem_Race_Other_Text	Dem_Citizen	Dem_Citizen_No_Text	Dem_DegreeSeeking	Dem_Degree_Tenure	Dem_Mentor_Tenure	Activity	LAB_RACE	Lab_GenderMentor	Lab_HispanicMentor	Lab_MentorRace_AmerIn	Lab_MentorRace_Asian	Lab_MentorRace_Black	Lab_MentorRace_Hawi	Lab_MentorRace_White	Lab_MentorRace_Other	Lab_MentorRace_Notsure	Lab_MentorRace_Text	Lab_MentorRank	Lab_MentorRank_Text	Lab_Type_Wet	Lab_Type_Dry	Lab_Type_Virtual	Lab_Type_Field	Lab_Type_Other	Lab_Type_other_Text	Lab_TimeMentor_Day1	Lab_TimeMentor_virtual_Day1	Lab_TimeLabLead_Day1	Lab_TimeLabLead_virtual_Day1	LabMates_Day1	LabMates_virtual_Day1	ProgAtt_1_Day1	ProgAtt_2_Day1	ProgAtt_3_Day1	ProgAtt_4_Day1	S_ProgAtt_Day1	SexHarass_1_Day1	SexHarass_2_Day1
100596	1		2	2						1		1		11	1	4	F31		1	2					1				3			1					2	1	2	1	1		3	3	3	3	3	1	1
106799	2		2	2					1			2	Ukraine	11	6	6	F31	5	1	2		1							3			1					1		1		3		3	3	3	3	3	0	0
111892	2		2	2					1			2	Germany			4	F32	4	1	2					1				3		1						2	15	2	5	3	5	3	2	2	3	2.5	0	0
11588	1		2	1					1			1		11	7	6	F31	1	1	2					1				3		1						1		1		3	0	1	3	1	3	2	0	0
119275	2		2	2					1			1		11	5	5	F31	4	1	2					1				1			1					1		1		3	80	3	2	3	3	2.75	0	0
121351	2		2	2		1						1		11	6	6	F31	2	1	2					1				3		1						5	1	1		2	2	2	4	4	2	3	0	1
129929	2		2	2					1			1		11	4	4	F31	4	2	2					1				3		1						2	0	1		3	2	3	3	4	3	3.25	0	0
133680	2		2	2					1			1		11	5	8	F31	3	1	2					1				3		1		1				3	30	2	0	4	0	3	2	2	2	2.25	0	0
139149	2		2	2					1			1		11	4	3	F31	3	2	2					1				3		1						1		2	10	4		3	3	3	3	3	0	0
143394	2		2	2					1			1				4	F32	5	1	2					1				1			1					3	10	4		4	10	2	5	5	1	3.25	0	0
146243	2		2	2					1			1		11	5	5	F31	4	2	2					1				1		1						1		1		1		5	4	4	4	4.25	0	0
152056	2		2	2					1			1		14	6	6	F30	3	2	2					1				3		1						2	50	3		5	19	3	3	3	3	3	0	0
154187	1		2	2					1			1		11	5	5	F31	3	1	2					1				3		1	1					2	0	2	5	3	5	3	3	4	3	3.25	0	0
156281	2		2	2					1			1		23	6	6	K99	3	1	2					1				3		1	1					2	50	2	50	3	50	5	5	5	5	5	0	0
156281A	2		2	2			1					1		23	1	1	K99	1	1	2		1							2		1						2	50	1		3	40	3	3	3	2	2.75	0	0
157584	1		2	2					1	1	Armenian	1		14	5	3	F30	1	1	2						1		Afghan	2		1						2	0	3		3		3	4	3	2	3	0	0
157790	2		2	2					1			1		23	4	4	F32	3	2	2						1		Arab	2			1	1				1		1		2	61	4	2	3	4	3.25	0	0
158328	2		2	2					1			1		14	10	7	F30		1	2					1				3		1						1		1		1		3	4	4	4	3.75	0	0
159860	1		2	2					1	1		1		23	4	4	K99	1	1	2					1				2				1				1		2	100	3	100	1	1	1	1	1	0	0
16061	1		2	2					1			1		14	6	4	F31	5	2	2					1				3		1						3		2		3		2	1	1	2	1.5	0	0
164385	1		2	2					1			1		11	6	1	F32	4	1	2					1				3			1					3	0	1		4	0	2	3	3	1	2.25	2	0
167086	1		2	2					1			1		23	3	3	F32	3	2	2						1		More than one race, White/Asian	1				1				1		1		1		3	3	3	4	3.25	0	0
172342	2		2	2					1			2	Germany			4	K99	5	1	2					1				2		1						2	67	2	33	5	20	4	3	3	4	3.5	0	0
177789	1		2	1		1			1			1			0		K99	1	1	2		1							3		1						1		2	66	2	10	4	4	3	3	3.5	0	0
180929	2		2	2			1					1		14	6	3	F31	2	1	2					1				3		1			1			2	19	1		3	9	4	3	3	3	3.25	0	0
181111	2		2	2		1						2	India	23	0	6	K99	1	1	2					1				3		1						1		1		1		5	5	5	3	4.5	0	0
182988	1		2	2					1			1				5	K99	2	1	2					1				3		1						2	0	1		4	0	3	2	3	3	2.75	0	0
184066	2		2	2					1			1		23	3	3	F32	4	1	2					1				3		1						1		1		3	0	3	2	4	4	3.25	0	0
184258	2		2	2					1			1		11	5	4	F31	4	1	2					1				3		1						3	5	2	2	4		3	5	4	3	3.75	0	0
186160	2		2	2					1			1		11	5	4	F31	3	1	2					1				3		1						2		2		3		3	3	3	3	3	0	0
186231	2		2	2					1			1		11	5	5	F31	5	2	2					1				2		1	1					1		1		1		3	2	3	3	2.75	0	0
187865	2		2	2			1		1			1		11	5	4	F31	1	2	2					1				3		1						2	15	1		5	10	2	4	4	3	3.25	0	0
194426	3		2	2				1				1		11	4	4	F31	1	1	2					1				3		1	1					2	50	2	0	5	12	4	3	2	3	3	1	0
196513	2		2	2		1						1		11	6	5	F31	1	1	2					1				1			1					1		1		1		1	1	1	1	1	0	0
198643	2		2	2					1			1		11	7	7	F31	2	1	2						1			1		1						1		1		3	20	1	2	3	1	1.75	2	0
201159	2		2	2					1			1		14	6	4	F30	4	1	2					1				3		1						1		1		3	30	3	3	3	3	3	2	0
202426	2		2	2		1			1			1		11	4	13	F31		2	2					1				3		1						2		4		1		3	5	1	2	2.75	0	0
206711	2		2	2					1			1		11	4	4	F31	3	1	2					1				3		1	1					2	48	1		2	50	3	3	3	3	3	0	0
20885	1		2	2					1			1		11	6	6	F31	3	2	2		1							1						1	Mouse Behavioral lab	1		1		4		3	5	4	3	3.75	0	0
213287	2		2	2					1			1		14	7	4	F30	4	2	2					1				3		1						1		3	16	5		3	3	2	2	2.5	0	0
213287A	2		2	1						1		1		11	6	4	F30	1	2	2					1				2		1						2	100	1		1		3	3	3	3	3	0	0
218203	2		2	2					1			1		11	5	5	F31	5	2	2					1				3		1						1		1		4	40	3	3	3	3	3	2	1
21940	2		2	2					1			1				2	F32	5	2	2					1				3		1						1		2	25	5	10	3	3	3	3	3	1	0
221317	2		2	2					1			1		23	4	4	F32	3	2	2					1				3		1	1	1				2	20	3	50	2	51	3	3	3	3	3	0	0
224100	1		2	1					1			1		11	6	5	F31	4	1	2					1				3		1						1		2	0	5		3	3	3	3	3	0	0
224471	2		2	2			1					1				5	F31	1	1	2						1		Indian, as in from india	3						1	Research group	2	81	2	100	2	100	4	3	3	4	3.5	0	0
228253	1		2	2					1			1		11	5	4	F31	4	2	2		1							2		1						4	20	1		3	0	1	1	1	1	1	1	2
231353	1		2	2					1			1		11	0	4	K99	3	1	2					1				3		1	1					1		2	10	2	20	3	3	3	3	3	0	0
231460	2		2	2		1			1			1		11	6	6	F31	1	1	2					1				3				1				2	100	1		1		5	2	4	5	4	0	0
240070	2		2	2					1			1		11	4	3	F31	3	2	2		1							3			1					1		2	100	5	0	3	3	2	2	2.5	0	0
240070A	2		2	1					1			1		23	2	2	F31	1	2	2					1				3			1					2	100	1		2	100	3	4	5	5	4.25	0	0
241259	1		2	2					1			1		11	4	3	F31	2	1	2		1							1		1						2		2		3		4	4	4	4	4	0	0
245344	2		2	2					1			1				2		4	2	2					1				3			1					1		1		3	20	1	2	2	1	1.5	0	0
245344A	2		2	2		1						2	INDIA	11	2	2		1	2	2					1				3					1			3	0	3	0	5		5	4	3	4	4	0	0
245677	2		2	2					1			1		11	5	5	F31	5	2	2					1				1		1		1				1		1		5		1	1	1	3	1.5	0	0
246520	1		2	2		1						1		14	7	5	F30	1	1	2					1				3			1					2	100	1		2	100	3	5	4	3	3.75	0	0
250009	1		2	2					1			1			0	4	F32	3	1	2		1							2		1						1		1		2	5	2	3	4	3	3	0	0
251943	2		2	2					1			1		11	4	3	F31	4	2	2					1				3		1						1		2	0	4	0	4	4	4	4	4	0	0
260242	1		2	2		1						1		23	4	4	K99	4	1	2					1				3		1				1	office	2		2	100	3	40	3	3	3	3	3	0	0
260768	1		2	2					1			1		11	5	5	F31	2	1	2					1				2		1						1		1		5	0	2	3	3	2	2.5	0	0
264200	1		2	2					1			1		23	4	4	F32	5	1	2							1		1		1	1					1		1		2	0	3	4	4	4	3.75	0	0
264533	2		2	2					1			1		23	1	7	F31		1	2					1				3			1	1				2	100	1		2		3	3	2	3	2.75	0	0
264724	2		2	2						1	Middle Eastern	1		11	4	4	F31	1	1	2					1				3		1						1		1		4	0	3	3	3	2	2.75	0	0
268608	1		2	2					1			1		11	4	4	F32	3	1	2					1				2			1					2	50	2		3		3	3	3	3	3	0	0
270825	2		2	2					1			1		11	4	4	F31	2	1	2					1				3		1	1					1		1		3	10	3	3	3	2	2.75	0	0
27175	2		2	2					1			1		11	5	4	F31	1	1	2					1				1		1						1		1		3		3	2	2	1	2	0	0
271761	2		2	2					1			1		11	5	4	F31	1	2	2					1				2		1						2	95	1		1		2	5	2	3	3	0	0
272321	1		2	2					1			1				4	F32	4	2	2					1				3		1	1					1		2	5	4		4	3	4	5	4	0	0
273108	2		2	2					1			1		14	5	2	F31	5	2	2					1				3		1						1		5	10	5	8	3	3	3	3	3	0	0
275878	1		2	2					1			1		23	2	2	F32	5	1	2					1				3		1						2	0	2	100	4	0	3	4	4	4	3.75	0	0
276941	2		2	1						1		1		11	6	5	F31	1	1	2					1				2		1						2	10	1		1		5	4	4	4	4.25	0	0
279974	2		2	2					1			1		11	5	4	F31	3	2	2		1							2		1						1		2	0	4	0	3	3	3	3	3	0	0
282120	1		2	2					1			1		14	6	4	F30	5	1	2					1				3		1	1					1		1		3	10	5	2	3	3	3.25	0	0
282499	1		2	2					1			1		23	0	4	F32		1	2					1				3		1						1		1		3	5	1	2	2	1	1.5	0	0
293195	2		2	2					1			1		11	6	5	F31	4	1	2					1				2		1	1					1		2		2	0	3	3	3	3	3	0	0
295435	1		2	2					1			1		23	6	6	K99	3	1	2					1				3		1	1					1		1		1		3	4	3	4	3.5	0	0
297131	2		2	2					1			1		11	4	4	F31	4	2	2					1				1		1						2	81	1		1		3	3	3	3	3	0	0
298256	2		2	2					1			1		11	5	6	F31	5	2	2					1				1			1	1				1		2	100	2	100	3	2	4	3	3	0	0
298904	2		2	2					1			1		11	7	7	F30	1	2	2					1				3		1						1		1		1		1	1	1	1	1	0	0
301433	2		2	2			1					1		11	5	5	F31	1	2	2					1				3						1	in my field we don't have labs - Nursing	1		1		1		5	5	5	1	4	0	0
308142	2		2	2					1			1		14	4	4	F30	1	2	3							1		3		1						1		1		2		3	3	3	3	3	0	0
313221	1		2	2					1			1		11	4	4	F31	3	1	2					1				3		1						2	20	3	20	5	10	3	2	3	3	2.75	0	0
314760	1		2	2		1						2	Korea	11	4	3	F31	1	1	2					1				2			1					2	0	1		2		3	3	3	3	3	0	0
315303	2		2	2					1			1		11	4	6	F31	3	2	2		1							2				1				1		1		2	100	3	3	3	3	3	0	0
319089	1		2	2					1			1		14	7	5	F30	3	2	2					1				1		1						2	100	2	100	2	50	4	4	4	5	4.25	0	0
323527	1		2	1	1							1		23	5	5	K99	1	2	2					1				3			1					2	0	2		2		3	3	4	4	3.5	0	0
324733	2		2	1			1		1			1		11	5	5	F31	1	2	2					1				3			1					1		1		1		3	3	3	4	3.25	0	0
329836	2		2	2						1		1		14	7	4	F30	1	2	2					1				2		1						1		1		1		3	3	3	3	3	0	1
333506	2		2	2					1			1		11	5	4	F31	4	1	2					1				2		1						2		1		4		3	3	4	3	3.25	0	0
335799	1		2	2					1			1		23	4	4	F32	4	1	2					1				2		1	1					2	0	1		5		3	3	3	3	3	0	0
337645	2		2	2					1			1		23	4	4	F32	5	1	2					1				2		1						2	0	1		5	10	3	4	4	3	3.5	0	0
339173	2		2	2					1			1		11	5	5	F31	4	1	2					1				2		1						1		1		4		4	5	3	3	3.75	0	0
342034	1		2	2					1			1		23	3	4	F32	4	1	2					1				3		1						1		1		3	5	4	4	5	4	4.25	0	0
345167	1		2	2					1			1		11	5	5	F31	3	1	2					1				3		1						1		1		5		3	3	3	2	2.75	0	0
347497	2		2	2					1			1		23		3	F32	3	1	2					1				3				1				2	100	2	100	2	100	3	4	3	3	3.25	0	0
347543	2		2	1					1			1		23	1	1	F32	1	1	2					1				2		1						2	50	2	1	5	9	2	3	3	3	2.75	0	0
355943	2		2	2					1			1		11	3	3	F32	4	2	2					1				1			1	1				1		1		2	100	2	2	2	1	1.75	1	0
35640	2		2	2					1			1		23		4	F32	4	2	2					1				3		1						1		1		5	5	3	3	4	4	3.5	0	0
363792	1		2	2					1			1		23	0	4	K99	3	1	1					1				3			1					1		1		1		3	3	3	3	3	0	0
366112	1		2	2						1	MENA	1		11	5	4	F31	1	1	1					1				2		1						2	10	1		1		5	5	5	3	4.5	0	0
367039	1		2	2					1			1		11	6	5	F31	3	1	2					1				3		1	1					1		1		3	10	3	3	3	3	3	0	0
367688	1		2	2					1			1		11	5	4	F31	5	1	2					1				3		1						3	0	1		4	0	4	3	3	3	3.25	0	0
369920	1		2	2					1			1				2	F32	1	1	2					1				2		1						1		1		4	0	3	2	3	2	2.5	0	0
370838	1		2	1					1			1		23	6	5	F32	1	2	2					1				3		1						1		1		3		3	5	4	2	3.5	0	0
370850	1		2	1					1			1		14	6	4	F31	1	1	2					1				2		1	1					2	0	3		5		4	4	3	3	3.5	0	0
372536	2		2	1					1			1		11	5	5	F31	1	2	2					1				3		1						2	1	3	0	5	0	3	4	3	4	3.5	0	0
374440	1		2	2					1			1		11	4	4	F31	5	1	2					1				2		1	1					1		3		4		3	3	3	3	3	0	0
374467	1		2	1					1			2	Peru	11	0	4	K99	1	2	2					1				2		1						2	80	1		1		5	5	5	5	5	0	0
374863	2		2	2					1			1		23	0	5	K99	3	1	2					1				3		1						3	0	2	0	4	10	3	2	3	3	2.75	0	0
378469	2		2	2					1			1		23		4	K99	4	2	2					1				3			1					1		1		3	100	2	4	3	1	2.5	0	0
379646	2		2	2		1			1			1		14	7	4	F30	1	1	2		1							3				1				1		1		2	81	3	3	3	3	3	0	0
380544	2		2	2					1			1		11	5	4	K99	3	1	2					1				3		1						2	20	3	10	4	9	5	4	4	4	4.25	0	0
382706	1		2	2					1			1		14	6	4	F30	1	1	2					1				3			1					1		2		3	20	3	3	3	2	2.75	1	0
382948	1		2	2					1			1		23	0	2	F32	3	1	2					1				3		1						1		2		2	0	3	4	3	3	3.25	0	0
391182	1		2	2					1			1		23	2	2	F32	5	1	2					1				2		1						2	0	2	0	3		3	2	4	4	3.25	0	0
393046	1		2	2		1						2	Taiwan	23	5	2	K99	4	1	2					1				3		1						2	40	4	10	3	15	4	4	4	5	4.25	0	0
406479	2		2	2					1			1		11	5	4	F31	4	2	2					1				2		1						4	10	3	0	5		5	4	4	5	4.5	0	0
408139	2		2	2			1					1		23	6	5	K99	1	2	2					1				1		1						2		1		2	10	3	3	3	3	3	0	0
408223	1		2	2					1			1		11	3	3	F31	4	1	2					1				3		1						2	0	3	0	3	0	3	2	2	2	2.25	0	0
412435	2		2	2					1			1		11	4	3	F31	2	2	2			1						3				1				1		2	5	1		3	4	3	3	3.25	0	0
413589	1		2	2					1			1		11	4	3	F31	1	1	2					1				3				1				1		1		1		5	4	4	4	4.25	0	0
415439	1		2	2		1						1		3	1	2	F32	1	1	2					1				3			1					2		2	0	2		3	3	3	3	3	0	0
416187	2		2	2			1					1		11	5	4	F31	1	1	2					1				3		1						1		1		4	30	3	3	3	2	2.75	0	0
417664	2		2	2		1						1		11	4	2	F31	3	1	2					1				3		1						4	14	2		5		4	4	2	1	2.75	2	0
418549	2		2	2		1			1			1		11	6	5	F31	1	1	2					1				3		1						3	15	1		3		3	2	4	2	2.75	1	1
418796	2		2	2					1			1		11	6	8	F30	4	1	1					1				3		1						1		2		3		3	4	5	4	4	0	0
425100	2		2	2					1	1	Iranian	1					K99	1	1	2		1							3		1						1		1		4	10	3	3	3	3	3	0	0
427366	1		2	2		1						1		23	0	3	F32	3	1	2					1				2		1	1			1	animal facility	2	20	3	0	5	10	3	2	4	3	3	0	0
429267	1		2	2					1			1		23		3	F32	4	2	2					1				3		1		1				2		1		5		1	3	3	1	2	0	0
431130	2		2	2					1			1		23	5	5	F32	3	2	2					1				3		1						2	10	1		5	2	3	3	3	3	3	0	0
431777	2		2	2		1						1		11	5	5	F31	1	2	2					1				3		1	1					2	30	1		5	15	3	3	3	3	3	0	0
435393	2		2	2					1			1		23	3	3	F32	4	2	2					1				3		1						2	0	2		4		5	5	5	5	5	0	0
438689	2		2	2					1			1				5	K99	3	1	2					1				3		1						1		1		4	15	3	4	4	4	3.75	0	0
439190	1		2	2					1			1		11	5	4	F31	2	1	2		1							3		1						1		1		3	0	3	3	4	2	3	0	0
440262	1		2	2					1			1		11	5	4	F31	3	2	2					1				1			1					1		1		1		2	2	4	2	2.5	1	0
440268	2		2	2					1			1		14	5	3	F30	3	1	2					1				3		1						2	100	2		3	30	3	3	3	2	2.75	2	0
441347	2		2	1					1			1		11	4	4	F31	1	1	2					1				3		1						2		1		3		3	4	3	3	3.25	0	0
445302	1		2	2						1		1		14	6	4	F31		1	2					1				3		1						1		1		2		3	3	3	3	3	0	2
445628	2		2	2					1			1				4	F32		1	2					1				1		1						2	50	1		4	10	3	2	3	3	2.75	0	0
447020	2		2	2					1			1		11	5	5	F31	1	2	2					1				1		1						2	0	1		3		3	4	4	2	3.25	0	0
448743	2		2	2					1			1		11	4	4	F31	3	2	2					1				1		1						2	11	1		5	11	3	2	4	2	2.75	0	0
449931	2		2	2					1			2	Greece	11	4	10	K99	3	1	2					1				3				1				2	100	3	100	2	100	3	3	2	2	2.5	0	0
45032	2		2	2		1						1				5	F32	2	1	2					1				1		1	1	1				2	100	2	100	2	50	3	3	3	3	3	1	0
451389	2		2	2		1						2	India	23		5	K99	3	2	2		1							3		1						1		1		5	1	3	3	3	3	3	0	0
453634	1		2	2					1			1				5	F32	1	1	2		1							1		1						2	0	1		3		3	3	3	3	3	0	0
454599	2		2	2			1					1		23	0	4	K99	1	1	2					1				3		1						1		1		1		1	1	3	3	2	0	0
455463	1		2	2					1			1		14	7	4	F30	3	1	2			1						3		1	1					1		1		1		3	3	3	2	2.75	0	0
458920	2		2	1						1		1		11	6	5	F31	3	1	1							1		1		1	1					1		1		1		4	4	4	4	4	0	0
460643	1		2	2		1						2	China				K99	3	2	2		1							2		1						3	18	3	29	4	12	4	3	4	3	3.5	0	0
46234	2		2	2					1			1		11	3	2	F31	4	1	2					1				1		1						1		1		1		5	4	4	3	4	0	0
466211	2		2	2					1			1		11	5	5	F31	3	2	2					1				3			1	1				1		2	100	1		3	2	2	3	2.5	0	0
46657	2		2	2					1			1		11	6	6	F31	5	2	2					1				2			1	1				2	100	1		2	100	3	2	3	3	2.75	0	0
466742	1		2	2		1						1		11	3	10	F31	1	1	2		1							3			1	1				2	90	2	91	2	90	3	3	3	3	3	0	0
46702	2		2	2					1			1		11	3	3	F31	5	1	2					1				3		1		1				2	21	1		3	11	4	3	3	5	3.75	0	0
467714	2		2	2					1			1		11	4	3	F31	3	2	2						1		Arab/Israeli	1		1	1					3		2		5	5	3	3	2	2	2.5	1	0
468230	2		2	2					1			1					F32	5	2	2					1				3		1						1		1		5	0	1	2	3	2	2	0	0
468230A	2		2	2					1			1		11	4	4	F32	4	2	2					1				2		1						2		2		4	0	3	3	3	3	3	0	0
468437	2		2	2		1						1		11	4	3	F31	1	1	2					1				1		1						2	10	1		3	5	3	4	2	2	2.75	0	0
479909	2		2	2			1					1		11	5	5	F31	1	2	2		1							3			1					2	50	3	30	3	20	4	4	4	4	4	0	0
479909A	2		2	2		1						2	India	23	2	2	F31	1	2	2		1							3			1	1				1		1		1		3	2	2	2	2.25	0	0
482774	2		2	2					1			1		14	7	5	F30	4	1	2					1				3			1					2	100	2	100	3	10	3	4	4	4	3.75	0	0
482774A	2		2	2		1			1			1		14	7	4	F30	1	1	2					1				3			1					1		1		2	10	3	2	2	3	2.5	0	0
485717	2		2	2					1			1		11	5	4	F31	5	2	2					1				3			1					1		1		5	19	4	3	4	3	3.5	0	0
48651	1		2	2		1						1		23	3	3	F32	4	2	2		1							3		1						2		1		3		4	2	4	3	3.25	0	0
487044	2		2	2					1			1		23	0	5	K99	3	1	2					1				3		1						1		1		2	0	3	3	3	3	3	0	0
490487	2		2	2					1			1		11	4	3	F31	3	2	2					1				3		1						2	100	1		2	100	3	4	3	3	3.25	0	0
494677	1		2	1	1		1		1			1				4	K99	1	1	2					1				3			1	1				2	100	2		2	50	3	2	1	2	2	0	0
496097	1		2	2					1			1		23		4	F32	5	1	2					1				3			1					1		1		1		1	2	4	1	2	0	0
497299A	2		2	2					1			1		11	5	4	F31	2	2	2					1				3		1						1		1		1		3	2	2	1	2	0	0
498874	1		2	2					1			2	U.K.			6	K99	3	1	2					1				3		1		1				1		2		5	5	3	2	3	3	2.75	0	0
498874A	2		2	2					1			2	Iran	13	6	2	K99	5	1	2					1				3			1					1		1		3		5	4	3	3	3.75	0	0
498874B	2		2	2					1			2	Italy	13	8	3	K99	1	1	2					1				3			1					1		2	1	5		4	3	3	1	2.75	0	0
498874C	2		2	2					1			2	Italy	13	6	4	K99		1	2					1				2				1				1		1		1		4	3	3	3	3.25	0	0
499245	1		2	2			1					1		14	8	5	F31	1	2	2					1				3		1						2	100	1		2		3	3	3	3	3	0	0
500043	1		2	2		1						1		11	6	6	F31	1	1	2		1							3		1	1		1			2	10	1		4	10	3	3	4	3	3.25	0	0
500826	1		2	2		1						2	Canada	23		1	F32	1	2	2					1				1		1						2	100	2	100	5		3	3	3	3	3	0	0
501210	2		2	2					1			1		23	4	4	K99	3	1	2					1				3		1						2		1		3		5	4	4	5	4.5	0	0
503094	1		2	2			1					1		11	6	5	F31	1	1	2					1				3		1						3		2	20	5	10	3	4	4	3	3.5	0	0
50522	2		2	1					1			1		11	4	4	F31	1	1	2					1				2		1						2		1		5		4	4	4	3	3.75	0	0
505333	2		2	1						1		1		11	4	4	F31	1	1	2					1				1		1	1					3	11	2		4	19	3	3	3	3	3	0	0
505722	1		2	2					1			1		14	8	5	F30	4	2	2					1				2		1						1		1		3	5	3	3	4	2	3	0	0
509655	1		2	2					1			1		11	4	3	F31	2	1	2		1							1		1						2	0	1		3	0	3	2	2	2	2.25	0	0
510567	2		2	2					1			1				9	K99	5	1	2					1				3		1						4	1	1		4	1	5	4	5	3	4.25	0	0
517429	1		2	2				1	1			1		11	5	5	F31	1	2	2					1				3		1						1		1		4		3	4	3	3	3.25	0	0
518803	2		2	2					1			1		11	5	5	F31	4	1	2		1							3		1						1		2	5	5	15	4	4	4	4	4	0	0
519407	2		2	2					1			1		23	2	2	F32	3	1	2					1				3		1						2	100	1		5	14	3	2	3	3	2.75	0	0
529421	2		2	2					1			1		11	5	5	F31	1	1	1						1			3		1						2	20	3	10	4		3	3	3	3	3	0	0
529601	2		2	2					1			1		11	5	4	F31	3	1	2					1				2		1						2	0	5	0	5	0	3	3	4	3	3.25	0	0
529601A	2		2	2		1						2	India	11	2	1	F31	2	1	2					1				2		1						2	10	2		4	10	4	4	5	3	4	0	0
542021	2		2	2					1			1			0	3	F32	5	2	2					1				2		1						3	31	3		4		3	3	3	3	3	0	0
543518	2		2	1					1			1		11	4	4	F31	1	2	2					1				2				1				2	100	1		1		5	4	4	4	4.25	0	0
549466	2		2	2		1			1			1		23	7	5	F30	1	2	2					1				3		1						1		1		1		4	4	4	3	3.75	0	0
551756	2		2	2					1			1		23	1	1	F32	2	1	2					1				2		1						2	5	1		4	0	4	3	4	4	3.75	0	0
553664	3		1	2					1			1		14	5	3	F30	5	2	2					1				3		1	1					1		2	21	4	1	3	5	3	3	3.5	0	0
557388	1		2	2					1			1		23	2	2	F32	2	1	2					1				3			1					2	50	2	40	3	50	3	3	2	3	2.75	0	0
557537	2		2	1			1					1				3	K99		1	2					1				3		1	1					2	40	2	20	2	35	4	3	3	3	3.25	0	0
558817	2		2	2					1			1		23		2	F32	5	1	2					1				3		1						1		1		1		1	1	3	1	1.5	2	0
561176	2		2	2					1			1		23	2	2	F32	3	1	2					1				3		1						1		1		5	0	4	3	3	3	3.25	0	0
563424	2		2	2	1				1			1		11	5	4	F31	1	2	2					1				1		1						2		1		4		2	2	3	2	2.25	0	0
565519	2		2	2					1			1				4	F32	2	2	2					1				3		1						1		1		5	0	3	3	3	3	3	0	0
565673	2		2	2					1	1	Middle Eastern	1		23	2	2	F32	1	2	2					1				2		1						2	10	1		4		3	3	3	3	3	0	0
567453	2		2	2					1			1		11	5	5	F31	5	1	2					1				3				1				1		1		2	100	3	3	3	3	3	0	0
568925	2		2	2					1			1		11	4	5	F31	5	1	2					1				3			1		1			2		2		1		2	2	3	3	2.5	0	0
569637	1		2	2		1						1		11	6	5	F31	4	1	1					1				3		1	1					3	100	3	100	3	100	3	3	3	3	3	0	0
571353	1		2	2					1			1		11	5	5	F31	4	2	2					1				3		1						1		2	10	3	10	5	3	3	3	3.5	0	0
573915	2		2	2					1			1		11	4	2	F31	5	2	2					1				3		1						1		1		1		3	3	3	3	3	0	0
578220	1		2	2					1			1		14	6	4	F30		2	2					1				3						1	clinical research (human subjects)	3	0	1		1		3	4	4	1	3	1	0
579530	2		2	2					1			1		11	6	5	F31		1	2					1				2		1		1				2	31	1		3	18	2	2	3	4	2.75	0	0
582220	2		2	2					1			1		11	5	4	F31	4	1	2					1				1		1						2	100	2		4	20	3	2	3	3	2.75	0	0
586256	2		2	2		1						1		11	3	3	F31		1	2					1				3		1						1		1		1		2	2	2	2	2	0	0
587330	1		2	2					1			1		11	5	6	F31	5	2	2					1				2		1						2	40	4	5	4	5	3	3	4	3	3.25	0	0
596247	2		2	2					1			1		23	2	6	F32	4	1	2					1				2						1	epidemiology research group	2	10	1		3	10	2	4	4	4	3.5	0	0
596247A	2		2	2					1			2	Italy	23	0	2	F32	4	1	2					1				3			1					1		1		4	10	3	4	3	3	3.25	0	0
60354	2		2	2					1			1		11	5	4	F31	5	1	2					1				1		1						1		1		2	15	4	5	5	2	4	0	0
605853	2		2	2					1			1				1	F32	3	2	2					1				2			1					2	50	1		3	70	3	3	4	4	3.5	0	0
606176	2		2	2		1						1		14	4	2	F31	3	2	2		1							3				1				1		1		1		3	3	3	3	3	0	0
606360	2		2	2		1						1		11	5	4	F31	2	2	2					1				2		1	1	1				2	100	1		5	30	3	3	3	3	3	2	0
606469	1		2	2		1						2	Taiwan	23	4	4	K99	1	1	2					1				2		1						2		2		3		3	3	3	3	3	0	0
60691	1		2	2					1			1		14	7	4	F31	2	1	2					1				3		1						2	50	2	16	3		3	3	3	2	2.75	0	0
608318	1		2	2					1			1			3	3	K99	4	1	2					1				3			1	1				1		1		1		3	4	3	3	3.25	0	0
6104	1		2	2					1			1		11	4	4	F31	2	1	2					1				2		1						2	59	2	60	2	36	3	3	3	3	3	0	0
61062	1		2	2		1						1		11	7	6	F31	1	1	2					1				2		1	1					2	100	2	100	3		4	1	2	3	2.5	0	0
613000	1		2	2			1					1		14	6	4	F30	3	1	2			1						1		1						1		2		4		3	3	3	3	3	0	0
616117	2		2	2					1			1		14	7	4	F30	3	1	2		1							3		1						2	40	2	0	3	20	3	3	3	3	3	0	0
61837	2		2	2		1						1		23	0	5	K99	1	2	2					1				2		1	1					2	0	1		5	10	2	3	3	2	2.5	0	0
620498	2		2	1			1		1			1		23	4	3	F32	1	1	2					1				5	Scientific Director	1						2	0	3		5	2	3	2	1	4	2.5	0	0
621914	1		2	2					1			1		11	6	6	F31	2	2	2					1				3		1						1		1		2	8	1	2	1	1	1.25	0	0
623350	1		2	2					1			1		11	6	6	F31	3	1	2					1				3		1	1					2	0	2	0	3	0	5	3	3	3	3.5	0	0
623528	2		2	2					1			1		14	7	5	F30	2	2	2					1				3		1						1		5		5		5	2	3	2	3	0	0
625938	2		2	2					1			1		23	5	5	F32	3	2	2					1				2			1					1		1		1		3	2	3	3	2.75	0	0
628553	3		2	2					1			1		23	0	3	F32	5	1	2					1				3				1				1		1		1		1	3	3	1	2	0	0
638756	1		2	2					1			1		23	3	3	F32	4	1	2					1				3		1	1					2		1		3		4	1	3	3	2.75	0	0
642579	2		2	2					1			1		11	5	4	F31	3	1	2					1				3		1						2	0	1		3		5	3	4	4	4	0	0
642579A	2		2	2		1						1		23	3	1	F31	3	1	2					1				3		1						2	25	3		3		2	2	1	3	2	0	0
646275	2		2	2					1			1		23	0	3	F32	4	1	2					1				3		1	1	1				1		3		1		3	4	3	3	3.25	0	0
646275A	2		2	2		1						1		23	3	3	F32	2	1	2					1				3		1	1					1		1		3	18	3	3	4	4	3.5	0	0
654099	2		2	2						1		1		11	5	3	F31	3	2	2							1		2			1	1				2		1		3		3	4	3	3	3.25	0	0
65411	2		2	2		1			1			1		11	6	6	F31	1	2	2					1				3		1						1		1		4		3	2	5	1	2.75	0	0
654489	1		2	2		1						1		14	6	4	F30	3	1	2					1				5	Distinguished Professor	1						3		3		5		3	3	3	3	3	0	0
655417	2		2	2					1			1		11	5	5	F31	2	2	2						1		Indian	3		1						2	0	1		5		4	4	5	4	4.25	0	0
657240	2		2	2						1		1		23		2	F32	3	2	2					1				3		1						2		2		3		3	3	3	3	3	0	0
659162	1		2	2					1			1		11	6	5	F31	1	2	2						1		French	2		1						2	51	1		5	29	4	3	3	3	3.25	0	0
661273	2		2	2		1						1		14	6	3	F30		2	2					1				3			1					2	100	1		2	100	3	3	2	2	2.5	0	0
663419	2		2	2					1			1		11	9	3	F32	3	1	2					1				3		1						1		1		3	0	1	2	3	3	2.25	0	0
665985	1		2	1					1			1		11	5	5	F31	1	2	2					1				3						1	Off-site research lab	2	100	2	100	2	100	5	4	4	3	4	0	0
66612	1		2	2					1			1		11	3	3	F31	3	2	2					1				2		1	1					3	5	1		3	10	3	5	3	3	3.5	0	0
666591	2		2						1			2	Netherlands	23	0	4	K99	5	2	2					1				3				1				2	100	2	100	1		3	3	3	3	3	0	0
668270	2		2	2					1			1			0	3	F32	5	2	2					1				3			1	1				2	100	2	100	2	100	3	3	2	3	2.75	0	0
669289	2		2	2					1			1		11	6	5	F31	3	1	2					1				3		1						2	0	2		5		2	4	4	2	3	1	0
671766	1		2	2					1			1		14	6	4	F30	4	1	2					1				2			1					1		1		2	50	3	3	3	3	3	0	0
675517	2		2	2					1			1		23	9	8	K99	2	2	2					1				3		1		1				1		1		3	100	2	4	3	2	2.75	0	0
682802	1		2	2					1			1		23	4	4	F32	4	1	2					1				2		1						2	0	2		4		3	3	3	3	3	0	0
682985	2		2	2					1			1		11	5	4	F31	5	1	2					1				2		1	1					1		1		4	0	3	2	3	3	2.75	0	0
691482	2		2	2					1			1		11	4	4	F31	2	1	2					1				3		1						2	33	1		3	14	3	3	3	3	3	0	0
693802	2		2	2					1			1				2	K99	4	2	2					1				4			1					1		1		1		3	3	4	3	3.25	0	0
69425	2		2	2					1			1		11	5	4	F31	3	2	2					1				1		1						1		1		5		3	3	3	3	3	0	0
69811	1		2	2		1						1		14	8	5	F30	2	1	2		1							3			1	1	1			2	80	2	50	4	20	3	3	2	2	2.5	1	1
69811A	2		2	2		1						1		11	6	6	F30	3	1	2		1							2				1		1		1		1		2	50	4	2	5	5	4	0	0
698406	1		2	1						1	I do not identify as white	1		23	3	3	F32	2	2	2					1				2		1	1					2	9	4		5		4	4	5	4	4.25	0	0
699294	2		2	2					1			1		11	4	3	F31	3	2	2					1				3						1	I do computational work so there is no "lab"	2	0	1		1		3	4	4	3	3.5	0	0
70074	2		2	2					1			1		14	6	4	F30	5	1	2					1				3		1						1		2	0	3	15	2	3	2	2	2.25	1	0
700936	2		2	2					1			1		14	5	5	F31	3	1	2					1				3			1					3	31	2	25	2		3	2	2	3	2.5	0	0
701266	2		2	2		1						1		11	4	3	F31	5	1	2					1				3		1						2	100	1		3		3	2	3	4	3	0	0
706488	2		2	2					1			1		11	4	3	F31	4	2	2					1				3		1	1					2	50	1		5	10	3	3	2	2	2.5	1	0
709590	1		2	2		1						1		23	0	0	K99		2	2					1				3				1				1		1		1		3	3	4	4	3.5	0	0
710444	2		2	1	1							1		11	6	4	F31		1	2					1				2		1						2		1		2		5	3	3	2	3.25	1	1
711251	2		2	2					1			1		23	4	4	F32	3	1	2					1				3			1					1		2	90	3	50	3	2	3	3	2.75	0	0
71572	1		2	2					1			1		23	4	4	K99	4	2	2					1				3		1	1					1		1		5	10	3	3	3	3	3	0	0
718341	2		2	2					1			1				4	K99	4	1	2					1				3		1						2	0	1		3	0	3	3	4	2	3	1	0
726903	2		2	2					1			1		11	6	6	F31	5	1	2					1				3				1				2	100	1		1		4	3	4	3	3.5	0	0
731366	2		2	1					1			1		14	6	4	F30	5	1	1							1		1			1					1		1		1		3	1	3	3	2.5	0	0
73250	1		2	2					1			1		14	6	5	F30	2	2	2			1						3		1						1		2	10	5	10	5	5	4	3	4.25	0	0
735132	1		2	1								1		11	5	5	F31	1	1	2					1				1		1	1					3	0	1		5		3	4	4	3	3.5	0	0
737523	1		2	2					1			1		23	2	2	F32	3	1	2					1				3		1						1		1		2	20	5	4	3	2	3.5	0	0
741512	1		2	2					1			1		11	5	4	F31	1	1	2					1				3		1						1		3	10	4	0	3	2	4	3	3	0	0
74180	2		2	2					1			1		23	5	3	F30	4	1	2					1				2			1					3		3		3		3	3	5	3	3.5	0	0
749164	1		2	2					1			1		11	6	5	F31	3	1	2		1							3		1						1		1		4	0	2	4	2	2	2.5	1	0
75061	2		2	2					1			1		11	6	6	F31		1	2					1				3		1						2	50	3	10	3	8	3	4	4	3	3.5	0	0
751390	2		2	2					1			1				3	K99	1	1	2					1				2				1				2	100	1		1		3	4	2	3	3	0	0
753266	1		2	2					1			1		14	5	3	F30	3	1	2		1							3		1						2		1		5		2	2	1	1	1.5	0	0
755656	1		2	2					1			1		23	4	4	F32	3	1	2					1				3		1	1					1		1		4	25	2	3	1	1	1.75	0	0
756901	2		2	2			1					1		23	4	3	K99	1	1	1						1			3				1				1		1		1		3	3	3	2	2.75	0	0
757478	2		2	2					1			1		14	8	5	F30	4	1	2					1				1		1	1			1	clinical research	2	20	2	9	2	25	3	3	3	3	3	0	0
757478A	2		2	1					1			2	Venezuela	11	5	5	F30	1	1	2					1				1		1						3	10	2	20	3	10	3	3	2	3	2.75	0	0
758785	2		2	2					1			1		23	4	3	F32	3	1	2					1				3		1	1					3	50	2	20	4	15	4	3	3	2	3	0	0
759683	1		2	2		1						2	China	23	4	5	K99	3	1	2					1				3			1					2	100	1		2	100	3	3	4	3	3.25	0	0
760037	2		2	1					1			1		11	4	6	F31		2	2		1							3			1					2		2		4		3	3	3	3	3	0	0
761628	2		2	2		1						2		23	4	1	K99	2	2	2					1				3				1				1		2	100	2	100	3	2	2	2	2.25	0	0
762426	2		2	2					1			1		11	5	4	F31	3	1	2					1				3		1						1		1		5	10	3	3	2	3	2.75	0	0
76294	2		2	2	1				1			1		14	8	6	F30		1	2					1				3			1					2	100	2	100	1		3	3	2	3	2.75	0	0
76382	2		2	2		1		1				1		11	3	3	F31	3	2	2					1				2		1						2	5	2	0	3	20	3	4	3	3	3.25	0	0
764747	2		2	1					1			1		11	5	4	F31	3	2	1					1				3		1						1		1		2		3	2	2	3	2.5	0	0
765828	1		2	2					1			1		23	4	4	K99	2	2	2		1							3		1						2		2		4		5	1	4	3	3.25	0	0
771294	2		2	2					1			1		11	5	2	F31	5	2	2					1				3						1	I don't work in a lab, just individually with my mentor	1		2	100	1		3	3	3	3	3	0	0
775398	2		2	2					1			1		11	4	3	F31	3	1	2					1				2		1						2	50	1		4	20	3	4	4	3	3.5	1	0
779363	2		2	2					1			1		11	5	2	F31	5	2	2					1				3			1	1				1		1		1		3	2	2	2	2.25	0	0
780133	2		2	2					1			1		11	5	4	F31	5	2	2							1		2		1						2	100	1		5		3	3	3	3	3	0	0
782664	2		2	2		1						1		14	5	3	F30	2	1	2					1				3		1	1					1		1		3		3	3	4	4	3.5	0	0
784312	2		2	1			1		1			1		23	6	1	K99	1	2	2					1				2						1	Behavioral/Clinical	2	39	2	18	2	17	4	4	4	5	4.25	0	0
784814	1		2	2			1					1		14	8	6	F31	1	1	2					1				3			1					1		1		5	0	3	3	3	3	3	0	0
784888	2		2	2		1						1		14	6	4	F31	3	1	2					1				3		1						1		3		4	10	2	3	1	1	1.75	0	0
787360	2		2	2			1			1	Caribbean-American	1		11	5	4	F31	2	2	3					1				1		1						2	13	2	3	3	3	3	2	4	3	3	0	0
789182	2		2	2					1			1		11	4	4	F31	3	2	2					1				3			1					2	100	1		4		3	2	3	3	2.75	0	0
792115	2		2	2					1			1		11	4	4	F31	3	1	2					1				3		1						1		2		4		4	3	3	4	3.5	0	0
79456	1		2	2					1			2	Russia	23	0	4	K99	4	1	2							1		3		1						3	50	3	19	5	20	3	3	3	3	3	0	0
796335	1		2	2					1			1		11	5	5	F31	2	1	2					1				3		1						1		3		5		3	3	3	3	3	0	0
797253	2		2	2					1			1		23		7	K99	4	1	2		1							3		1	1					2	100	1		2	100	5	3	2	4	3.5	0	0
79730	1		2	2					1			1		11	4	4	F31	4	1	2					1				3		1						1		2	0	5	0	4	4	4	4	4	0	0
799259	1		2	2		1						2		23	4	1	K99	1	1	2					1				3		1	1					2	80	2	10	5	0	3	2	4	2	2.75	0	0
799701	2		2	2					1			1		11	5	4	F31	2	2	2					1				3		1	1					1		4		5		1	4	4	2	2.75	0	0
799701A	2		2	2		1						2	India	23	1	2	F31	2	2	2					1				3		1						2	15	1		3		4	4	4	4	4	0	0
799701B	1		2	1					1			1		11	2	1	F31	1	2	2					1				3		1						2	10	1		2	0	3	2	3	3	2.75	0	0
800982	1		2	2		1				1	Hmong	1		11	0	5	K99	2	1	2					1				3		1						1		1		4	10	2	2	3	1	2	0	0
800982A	1		2	2		1						2	china	23	4	4	K99	2	1	2					1				3		1						5	6	1		3	10	4	4	3	2	3.25	0	0
80143	2		2	1					1			1		11	5	5	F31	1	1	2					1				1		1						1		1		4	11	5	5	5	4	4.75	0	0
801709	1		2	2					1			1		11	4	4	F31	3	1	2					1				3		1						2	25	3	10	3	20	3	3	4	4	3.5	0	0
80585	2		2	2					1			1		23	4	4	F32	4	2	2					1				1						1	Clinical research lab	3	5	1		3	5	3	4	3	4	3.5	0	0
80585A	1		2	2					1			1		11	3	3	F32	1	2	2					1				1			1					4	61	3	100	4	30	2	4	2	2	2.5	0	0
813503	1		2	2		1						1		23	2	2	F32	1	1	2					1				2		1						1		1		3		3	3	3	3	3	0	0
81650	2		2	2					1			1		11	5	4	F31	4	2	2					1				3		1						2	0	1		3	2	3	2	3	3	2.75	0	0
818764	2		2	2					1			1		11	6	6	F31	4	2	2					1				3			1	1				1		1		1		3	3	2	2	2.5	0	0
819161	2		2	2						1	Middle Eastern	1		11	3	3	F31	1	1	2					1				3			1					1		1		1		3	3	3	3	3	0	0
820397	2		2	2					1			1		23		3	K99	3	1	2					1				3		1						1		1		1		3	2	4	3	3	0	0
823482	2		2	2	1				1			1		11	4	4	F31	1	1	2					1				3		1						1		1		5	30	4	4	3	3	3.5	0	0
828098	2		2	2		1						2	India	23		5	K99	1	2	2					1				2		1	1					2	100	1		3	50	4	1	3	3	2.75	0	0
829259	2		2	2					1			1		11	5	5	F31	4	2	2					1				3		1						1		1		5		3	4	4	3	3.5	0	0
830662	2		2	1					1			1		23		1	F32	3	1	3							1		2				1				1		1		1		2	2	2	2	2	1	0
838022	2		2	2					1			1		11	6	5	F31	3	1	2		1							3		1						1		1		2	20	3	2	4	4	3.25	0	0
83814	2		2	2					1			1		23	4	7	F32	3	1	2					1				2		1						2		1		3		5	4	4	4	4.25	0	0
839002	1		2	2		1						1		11	6	6	F31		1	2					1				3		1						2	6	3	16	4	9	4	2	5	3	3.5	0	0
839011	2		2	2					1			1		11	4	3	F31	3	1	2					1				3		1						1		1		2		3	3	3	3	3	0	0
840877	2		2	2					1			1				5	F32	4	2	2					1				3		1						2	20	1		5	9	3	2	3	4	3	0	0
840877A	2		2	2			1					1		11	5	3	F32	1	2	2					1				3		1						2	100	1		3	62	3	3	3	3	3	0	0
843364	2		2	2					1			1		11	6	6	F31	2	1	2					1				2		1						2	5	1		4	5	5	4	4	3	4	0	0
846444	2		2	2					1			1		11	4	3	F31		1	2					1				3		1						1		3	10	1		3	3	3	3	3	0	0
848519	2		2	2					1			1		23	5	5	K99	4	1	2					1				3		1						2	0	1		3		3	2	2	2	2.25	0	0
848859	1		2	1					1			1		14	7	4	F31	2	1	2		1							2		1						2	0	2		3		3	3	3	3	3	0	0
850608	2		2	2		1						1				5	K99	1	1	2						1		Iranian	3		1						2	100	1		2	100		4	4	5	4.33333	0	0
851023	1		2	2					1			1		23	3	3	F32	1	1	2					1				3		1	1					1		1		2	50	3	3	3	4	3.25	0	0
852686	2		2	2					1			1		11	4	4	F31	4	1	2					1				3						1	Office and sometimes going out into community settings like schools or early care centers	3	8	2	10	3	5	4	4	4	4	4	1	0
853680	2		2	2					1			1		11	7	7	F31	4	2	2					1				3		1	1					3	71	3	20	5	10	4	4	4	3	3.75	0	0
855154	1		2	2					1			1		17	5	2	F30	1	1	2					1				3		1						1		1		2	9	4	3	4	4	3.75	0	0
856012	1		2	2					1			1		11	4	6	F31	4	1	2		1							2		1						1		1		2	50	3	3	3	3	3	0	0
859888	1		2	2					1			1		23	1	1	F32	3	1	2		1							2		1	1					2	0	2	0	4	0	2	3	3	3	2.75	0	0
86006	1		2	2		1						2		23	4	4	K99	3	1	1					1				1		1						2	90	1		4	31	3	3	4	3	3.25	0	0
867168	1		2	2					1			1		14	6	4	F30	5	1	2					1				3		1						1		1		1		4	3	4	3	3.5	0	0
867179	2		2	2		1						1		11	5	4	F31	1	2	2					1				2		1						1		1		1		3	5	2	3	3.25	0	0
869837	1		2	2					1			1			0	3	F32	2	1	2					1				3		1	1					2	75	1		3	20	3	3	3	3	3	0	0
869837B	2		2	2					1			1		23	3	3	F32	1	1	2					1				3			1					2	100	2		5		2	2	1	2	1.75	0	0
873069	2		2	2					1			1		17	7	4	F30	3	2	2					1				1		1						3	30	3	10	5	6	3	3	4	4	3.5	0	0
87507	2		2	1					1			1		23	7	4	F32	1	2	2					1				2		1						1		1		5		2	3	3	3	2.75	0	0
875325	2		2	2					1			1		11	5	5	F31	2	1	2		1							2		1						1		1		2	0	3	3	3	3	3	0	0
876518	2		2	2					1	1	Middle Eastern	1		11	7	3	K99		2	2					1				2				1				1		1		3	30	2	4	3	3	3	0	0
879215	2		1	1					1			1		11	6	7	F31	3	1	2					1				3			1					2	100	1		2	100	4	3	4	4	3.75	0	0
884184	2		2	2		1						1		11	6	5	F31	1	2	2					1				3				1				2	100	2	100	1		3	2	3	3	2.75	0	0
884194	2		2	2					1			1		11	5	4	F31	3	1	2					1				2		1						2	0	1		2	10	3	2	2	2	2.25	0	0
884537	2		2	2					1			1		23	4	4	K99	1	2	2		1							3		1	1					3	10	1		3	10	4	4	3	3	3.5	0	0
884854	2		2	2					1			1		11	5	4	F31	3	1	2					1				2		1						2	10	1		3	10	5	3	4	3	3.75	0	0
892210	2		2	2					1			1		11	4	4	F31	5	2	2					1				1		1	1					2	5	1		4	5	3	2	2	3	2.5	0	0
893394	5	gender non-conforming woman	2	2					1			1		11	8	2	K99	3	1	2					1				3				1				1		1		2	91	3	2	3	3	2.75	0	0
893992	2		2	2					1			1		14	8	5	F30	4	1	2					1				3		1						1		1		3		3	5	3	3	3.5	0	0
895242	2		2	2					1			1				1	F32	3	1	2					1				3		1						1		1		3	20	1	3	3	1	2	0	0
89953	1		2	2			1					1		11	6	5	F31	1	1	2					1				3		1						1		1		2	10	4	3	4	4	3.75	0	0
902048	2		2	2					1			1		11	5	4	F31	3	1	2					1				1		1						2	15	2		3		3	2	3	3	2.75	0	0
905514	2		2	2					1			1		23	1	1	F31	3	1	2					1				3			1					1		1		1		3	2	2	3	2.5	0	0
908475	1		2	2					1			1		23		4	K99	3	1	2					1				3		1						1		1		3		3	2	4	4	3.25	0	0
912695	2		2	2			1					1		23	0	5	K99	1	2	2						1			3			1					2		1		2		3	2	5	4	3.5	0	0
917518	2		2	2			1					1		14	5	3	F31	3	2	2					1				2		1						2	0	1		2		3	3	3	3	3	0	0
920071	2		2	2					1			1				5	K99	4	1	2					1				3		1						2	20	2	5	2	5	4	3	3	4	3.5	0	0
921545	2		2	2					1			1		23		2	F32	4	2	2		1							3			1					2	61	1		3	50	2	3	3	2	2.5	0	0
923896	1		2	2		1			1			1		14	5	3	F30	5	1	2					1				3		1	1					2	20	2		4	11	3	3	3	3	3	0	0
927816	2		2	2					1			1		23	0	0	F31	5	2	2					1				2			1					1		1		2	100	2	3	3	2	2.5	0	0
927816	2		2	2					1			1		23	0	0	F31	5	2	2					1				2			1					1		1		2	100	2	3	3	2	2.5	0	0
927816A
929792	2		2	2					1			1		14	8	5	F30	2	1	2					1				3		1						1		1		1		3	2	2	3	2.5	0	0
93308	1		2	2		1						1		11	5	5	F32	3	1	2		1							3		1	1					2	18	1		3	42	5	5	5	5	5	0	0
934656	2		2	2					1			1		23	1	1	F32	4	1	2					1				2						1	Animal vivarium and wet lab	2	0	2	0	5	10	2	4	3	2	2.75	1	0
940257	1		2	1	1				1			1		11	3	3	F31	1	1	2		1							2		1	1	1				2	100	1		3	22	3	3	3	3	3	0	0
941175	2		2	2					1			1		11	5	5	F31	4	1	2					1				1		1						2	30	1		5	10	3	4	3	3	3.25	0	0
948000	1		2	2					1			1		11	6	3	F31	4	1	2					1				3		1	1					2	85	1		2	100	3	4	3	3	3.25	0	0
952741	2		2	2					1			1		23		3	F32	5	2	2					1				1		1						1		2		2		3	4	3	3	3.25	0	0
952932	2		2	2					1			1		23		3	K99		2	2					1				3			1	1				2	100	1		2	100	4	2	3	4	3.25	0	0
957783	1		2	2			1					1		11	5	5	F31	1	1	2		1							3		1						2	60	2	100	5	100	3	3	3	3	3	0	0
957869	1		2	2					1			1		23	0	3	F32	4	1	2					1				3			1					1		1		1		3	3	3	3	3	0	0
962326	1		2	2					1			1		11	5	4	F31	3	1	2					1				3		1						2	10	1		3	0	4	3	3	4	3.5	0	0
962683	2		2	2					1			1		11	4	4	F31	3	2	1					1				3			1	1				2	100	2	90	2	50	3	3	3	2	2.75	0	0
962683A	2		2	2			1					1		11	2	5	F31	1	2	1							1		3			1					2	100	2	0	2	100	3	3	3	3	3	0	0
962683B	2		2	1						1		1		11	6	6	F31	1	2	1					1				3						1	Human lab	1		1		1		3	3	2	2	2.5	0	0
964291	2		2	2					1			1				2	F32	4	2	2					1				3				1				1		1		1		3	2	2	3	2.5	0	0
965348	2		2	2					1			1		23	0	4	F32	2	1	1					1				3		1						2		1		3		3	4	4	3	3.5	0	0
965672	1		2	2					1			1			0	5	F32		1	2					1				3			1					1		1		5	0	3	3	3	2	2.75	0	0
970151	1		2	2					1			1		14	4	3	F30	2	2	2					1				2		1						1		1		3	0	4	3	3	3	3.25	0	0
972341	2		2	2			1					1		11	6	5	F31	1	1	2		1							3		1						3	24	3		5		3	4	3	2	3	0	0
974197	2		2	2					1			1		11	4	6	F31	4	1	2					1				3		1	1					3	20	1		5	10	2	3	3	1	2.25	0	0
974197A	2		2	1						1	mix race	2	Colombia	11	4	4	F31	1	1	2					1				3		1						2	40	3	40	5	21	4	3	4	3	3.5	0	0
984523	1		2	1					1			1		11	3	3	F31		1	2					1				2		1	1					1		2	5	3	0	3	3	4	4	3.5	0	1
985890	1		2	2					1			1		14	6	4	F30		1	2					1				3		1						2	20	2		5	10	3	3	4	3	3.25	0	0
985890A	2		2	2		1						1		14	5	3	F30	1	2	2					1				2		1						3	5	4	5	5		4	4	4	4	4	0	0
986609	2		2	2					1			1		11	4	4	F31		1	2					1				3				1				1		1		1		3	2	3	3	2.75	0	0
986667	2		2	2					1			1		14	7	4	F30	5	1	2					1				2		1						1		1		4	10	3	4	4	4	3.75	0	0
9867	2		2	2		1			1			1		11	4	4	F31	1	1	2					1				1		1						2	5	2	3	3		3	2	3	3	2.75	0	0
992424	2		2	2					1			1		11	4	4	F31	1	1	2					1				3		1			1			2	100	1		1		3	2	3	3	2.75	0	0
99712	1		2	2					1			1		11	6	5	F31	4	2	2					1				1		1	1	1				2	39	1		4		3	3	3	3	3	0	0
999176	1		2	2					1			1		11	4	3	F31	4	1	2		1							2		1						1		1		5	10	3	3	3	3	3	0	0
[truncated: 52 more columns]
